# Supplementary material for: An enhancer trap system to track developmental dynamics in Marchantia polymorpha
Source: Plant J. 2023 Aug 15;116(2):604–28. doi: 10.1111/tpj.16394 (PMC10952768; doi:10.1111/tpj.16394)
Supplement: Supplementary file 5 — Appendix S1. Annotated sequence description of the plasmids used for the enhancer trap experiments L2‐238‐CsA (16,040 bp), L2_239‐CsA (16,019 bp), L2_295‐CsA (23,002 bp), L2_268‐CsA (19,174 bp). The sequences and annotation are provided in Genbank format. [file TPJ-116-604-s003.txt]

LOCUS       L2_238-CsA             16040 bp ds-DNA     circular     27-JUN-2019
DEFINITION  .
KEYWORDS    "Plasmid size, bp:16040" "Insert length" "Vector length" "Plasmids
            Box- Number" "Availability" "kit" "Concentration (ng/ul)" "Glycerol
            stock" "Description" "Original name" "Acceptor plasmid/ Assembly
            description" "Bacteria resistance" "Plant resistance" "Analysis of
            plasmid (sequence, RE):col 1, " "Designer:SSG" "Builder:SSG"
            "Curator (annotations, seq, schema):SSG"
FEATURES             Location/Qualifiers
     misc_feature    complement(1..1001)
                     /label="STA\region\from\pVS1\plasmid"
                     /ApEinfo_revcolor="#ff9ccd"
                     /ApEinfo_fwdcolor="#ff9ccd"
     misc_feature    complement(240..869)
                     /label="pVS1 StaA"
                     /ApEinfo_revcolor="#85dae9"
                     /ApEinfo_fwdcolor="#85dae9"
     misc_feature    complement(609..1001)
                     /label="STA\region\from\pVS1\plasmid"
                     /ApEinfo_revcolor="#c7b0e3"
                     /ApEinfo_fwdcolor="#c7b0e3"
     misc_feature    1298..2371
                     /label="pVS1 RepA"
                     /ApEinfo_revcolor="#d6b295"
                     /ApEinfo_fwdcolor="#d6b295"
     misc_feature    1595..2595
                     /label="pVS1-Rep\ori"
                     /ApEinfo_revcolor="#d59687"
                     /ApEinfo_fwdcolor="#d59687"
     misc_feature    2437..2631
                     /label="pVS1 oriV"
                     /ApEinfo_revcolor="#c6c9d1"
                     /ApEinfo_fwdcolor="#c6c9d1"
     misc_feature    complement(3005..3265)
                     /label="pBR322"
                     /ApEinfo_revcolor="#84b0dc"
                     /ApEinfo_fwdcolor="#84b0dc"
     misc_feature    complement(3286..3900)
                     /label="rep\(pMB1)"
                     /ApEinfo_revcolor="#ff9ccd"
                     /ApEinfo_fwdcolor="#ff9ccd"
     misc_feature    complement(3301..3889)
                     /label="ori"
                     /ApEinfo_revcolor="#d6b295"
                     /ApEinfo_fwdcolor="#d6b295"
     rep_origin      complement(3405..3685)
                     /label="pBR322\ori"
                     /ApEinfo_revcolor="#c6c9d1"
                     /ApEinfo_fwdcolor="#c6c9d1"
     CDS             complement(3977..4987)
                     /label="SpmR"
                     /ApEinfo_revcolor="#b7e6d7"
                     /ApEinfo_fwdcolor="#b7e6d7"
     promoter        complement(4988..5121)
                     /label="Spm\Promoter"
                     /ApEinfo_revcolor="#75c6a9"
                     /ApEinfo_fwdcolor="#75c6a9"
     misc_feature    complement(5122..5549)
                     /label="STA\region\from\pVS1\plasmid"
                     /ApEinfo_revcolor="#c7b0e3"
                     /ApEinfo_fwdcolor="#c7b0e3"
     misc_feature    5554..5579
                     /label="LB"
                     /ApEinfo_revcolor="#ffef86"
                     /ApEinfo_fwdcolor="#ffef86"
     misc_feature    5589..5589
                     /label="a > C"
                     /ApEinfo_revcolor="#c7b0e3"
                     /ApEinfo_fwdcolor="#c7b0e3"
     misc_feature    5597..5600
                     /label="GGAG fusion site"
                     /ApEinfo_revcolor="#c7b0e3"
                     /ApEinfo_fwdcolor="#c7b0e3"
     promoter        5610..5674
                     /label="35S pro"
                     /ApEinfo_revcolor="#5573ff"
                     /ApEinfo_fwdcolor="#5573ff"
     misc_feature    5610..6444
                     /label="p35S-BP"
                     /ApEinfo_revcolor="#b1ff67"
                     /ApEinfo_fwdcolor="#b1ff67"
     misc_feature    5672..5674
                     /label="BspMI"
                     /ApEinfo_revcolor="#ff1827"
                     /ApEinfo_fwdcolor="#ff1827"
     misc_feature    5676..5677
                     /label="BspMI"
                     /ApEinfo_revcolor="#ff1827"
                     /ApEinfo_fwdcolor="#ff1827"
     promoter        5676..5709
                     /label="35S pro"
                     /ApEinfo_revcolor="#5573ff"
                     /ApEinfo_fwdcolor="#5573ff"
     misc_feature    5708..5709
                     /label="BpmI"
                     /ApEinfo_revcolor="#ff1827"
                     /ApEinfo_fwdcolor="#ff1827"
     misc_feature    5711..5713
                     /label="BpmI"
                     /ApEinfo_revcolor="#ff1827"
                     /ApEinfo_fwdcolor="#ff1827"
     promoter        5711..6080
                     /label="35S pro"
                     /ApEinfo_revcolor="#5573ff"
                     /ApEinfo_fwdcolor="#5573ff"
     misc_feature    6080..6080
                     /label="BbsI"
                     /ApEinfo_revcolor="#ff1827"
                     /ApEinfo_fwdcolor="#ff1827"
     misc_feature    6082..6085
                     /label="BbsI"
                     /ApEinfo_revcolor="#ff1827"
                     /ApEinfo_fwdcolor="#ff1827"
     promoter        6082..6307
                     /label="35S pro"
                     /ApEinfo_revcolor="#5573ff"
                     /ApEinfo_fwdcolor="#5573ff"
     misc_feature    6305..6307
                     /label="BbsI"
                     /ApEinfo_revcolor="#ff1827"
                     /ApEinfo_fwdcolor="#ff1827"
     promoter        6309..6325
                     /label="35S pro"
                     /ApEinfo_revcolor="#5573ff"
                     /ApEinfo_fwdcolor="#5573ff"
     misc_feature    6322..6325
                     /label="BbsI"
                     /ApEinfo_revcolor="#ff1827"
                     /ApEinfo_fwdcolor="#ff1827"
     misc_feature    6327..6327
                     /label="BbsI"
                     /ApEinfo_revcolor="#ff1827"
                     /ApEinfo_fwdcolor="#ff1827"
     promoter        6327..6444
                     /label="35S pro"
                     /ApEinfo_revcolor="#5573ff"
                     /ApEinfo_fwdcolor="#5573ff"
     misc_feature    6335..6342
                     /label="New Feature"
                     /ApEinfo_revcolor="#85dae9"
                     /ApEinfo_fwdcolor="#85dae9"
     misc_feature    6377..6381
                     /label="New Feature"
                     /ApEinfo_revcolor="#85dae9"
                     /ApEinfo_fwdcolor="#85dae9"
     misc_feature    6393..6393
                     /label=-46
                     /ApEinfo_revcolor="#85dae9"
                     /ApEinfo_fwdcolor="#85dae9"
     misc_feature    6409..6415
                     /label="New Feature"
                     /ApEinfo_revcolor="#85dae9"
                     /ApEinfo_fwdcolor="#85dae9"
     misc_feature    6439..6439
                     /label="TSS"
                     /ApEinfo_revcolor="#85dae9"
                     /ApEinfo_fwdcolor="#85dae9"
     misc_feature    6442..6442
                     /label="TSS Le Masson et al., 2012"
                     /ApEinfo_revcolor="#85dae9"
                     /ApEinfo_fwdcolor="#85dae9"
     misc_feature    6445..6466
                     /label="match with L2-500"
                     /ApEinfo_revcolor="#84b0dc"
                     /ApEinfo_fwdcolor="#84b0dc"
     CDS             6473..7498
                     /label="HygR2 (seq a bit diff from MoClo, but same AA, except Q>K)"
                     /ApEinfo_revcolor="#9eafd2"
                     /ApEinfo_fwdcolor="#9eafd2"
     terminator      7503..7706
                     /label="35S ter-MoClo"
                     /ApEinfo_revcolor="#75c6a9"
                     /ApEinfo_fwdcolor="#75c6a9"
     misc_feature    7720..7736
                     /label="UAS-G(1)"
                     /ApEinfo_revcolor="#ffef86"
                     /ApEinfo_fwdcolor="#ffef86"
     promoter        7720..7957
                     /label="UAS-GAL4"
                     /ApEinfo_revcolor="#ffef86"
                     /ApEinfo_fwdcolor="#ffef86"
     misc_feature    7720..7957
                     /label="proUASGAL4"
                     /ApEinfo_revcolor="#d59687"
                     /ApEinfo_fwdcolor="#d59687"
     misc_feature    7739..7755
                     /label="UAS-G"
                     /ApEinfo_revcolor="#f96381"
                     /ApEinfo_fwdcolor="#f96381"
     misc_feature    7758..7774
                     /label="UAS-G(2)"
                     /ApEinfo_revcolor="#f58a5e"
                     /ApEinfo_fwdcolor="#f58a5e"
     misc_feature    7777..7793
                     /label="UAS-G(3)"
                     /ApEinfo_revcolor="#f8d3a9"
                     /ApEinfo_fwdcolor="#f8d3a9"
     misc_feature    7796..7812
                     /label="UAS-G(4)"
                     /ApEinfo_revcolor="#b1ff67"
                     /ApEinfo_fwdcolor="#b1ff67"
     misc_feature    7866..7919
                     /label="min35S"
                     /ApEinfo_revcolor="#84b0dc"
                     /ApEinfo_fwdcolor="#84b0dc"
     misc_feature    7920..7957
                     /label="not in m35S"
                     /ApEinfo_revcolor="#c7b0e3"
                     /ApEinfo_fwdcolor="#c7b0e3"
     CDS             7962..8675
                     /label="mVenus(ATG,stop)"
                     /ApEinfo_revcolor="#84b0dc"
                     /ApEinfo_fwdcolor="#84b0dc"
     misc_feature    8577..8579
                     /label="A206K, monomer"
                     /ApEinfo_revcolor="#f96381"
                     /ApEinfo_fwdcolor="#f96381"
     misc_feature    8682..8693
                     /label="Linker"
                     /ApEinfo_revcolor="#c7b0e3"
                     /ApEinfo_fwdcolor="#c7b0e3"
     misc_feature    8682..8933
                     /label="ctaglinker-N7"
                     /ApEinfo_revcolor="#84b0dc"
                     /ApEinfo_fwdcolor="#84b0dc"
     transit_peptide 8694..8933
                     /label="N7-NLS"
                     /ApEinfo_revcolor="#ffef86"
                     /ApEinfo_fwdcolor="#ffef86"
     misc_feature    8712..8712
                     /label="SapI(1)"
                     /ApEinfo_revcolor="#f58a5e"
                     /ApEinfo_fwdcolor="#f58a5e"
     misc_feature    8941..8952
                     /label="part vector pEGAD (before term)"
                     /ApEinfo_revcolor="#ff9ccd"
                     /ApEinfo_fwdcolor="#ff9ccd"
     misc_feature    8954..9207
                     /label="nosT-common BP and MoClo"
                     /ApEinfo_revcolor="#b4abac"
                     /ApEinfo_fwdcolor="#b4abac"
     polyA_site      8954..9426
                     /label="NosT35ST- BP15"
                     /ApEinfo_revcolor="#ffef86"
                     /ApEinfo_fwdcolor="#ffef86"
     terminator      9223..9426
                     /label="35S ter-MoClo"
                     /ApEinfo_revcolor="#75c6a9"
                     /ApEinfo_fwdcolor="#75c6a9"
     misc_feature    9401..9401
                     /label="mut C to T"
                     /ApEinfo_revcolor="#ff9ccd"
                     /ApEinfo_fwdcolor="#ff9ccd"
     promoter        9440..11231
                     /label="Prom Mapoly0106s0019"
                     /ApEinfo_revcolor="#c7b0e3"
                     /ApEinfo_fwdcolor="#c7b0e3"
     modified_base   9779..9784
                     /label="BsaI_mut"
                     /ApEinfo_revcolor="#f58a5e"
                     /ApEinfo_fwdcolor="#f58a5e"
     modified_base   10539..10544
                     /label="BsaI_mut"
                     /ApEinfo_revcolor="#faac61"
                     /ApEinfo_fwdcolor="#faac61"
     modified_base   10888..10893
                     /label="BsaI_mut"
                     /ApEinfo_revcolor="#75c6a9"
                     /ApEinfo_fwdcolor="#75c6a9"
     misc_feature    11236..12007
                     /label="utr5_Mapoly0106s0019"
                     /ApEinfo_revcolor="#85dae9"
                     /ApEinfo_fwdcolor="#85dae9"
     misc_feature    12229..12461
                     /label="utr5"
                     /ApEinfo_revcolor="#85dae9"
                     /ApEinfo_fwdcolor="#85dae9"
     misc_feature    12466..13181
                     /label="eGFP"
                     /ApEinfo_revcolor="#84b0dc"
                     /ApEinfo_fwdcolor="#84b0dc"
     primer          complement(12591..12610)
                     /label="MT021R_seqMTurq"
                     /note="sequence: tgcagatgaacttcagggtc"
                     /ApEinfo_revcolor="#d59687"
                     /ApEinfo_fwdcolor="#d59687"
     misc_feature    13186..13404
                     /label="ctaglinker-Lti6b"
                     /ApEinfo_revcolor="#f58a5e"
                     /ApEinfo_fwdcolor="#f58a5e"
     misc_feature    13225..13236
                     /label="part 5U AtRCI2B"
                     /ApEinfo_revcolor="#c7b0e3"
                     /ApEinfo_fwdcolor="#c7b0e3"
     CDS             13237..13401
                     /label="Lti6b"
                     /ApEinfo_revcolor="#ffef86"
                     /ApEinfo_fwdcolor="#ffef86"
     misc_feature    13412..13423
                     /label="part vector pEGAD (before term)"
                     /ApEinfo_revcolor="#ff9ccd"
                     /ApEinfo_fwdcolor="#ff9ccd"
     misc_feature    13425..13678
                     /label="nosT-common BP and MoClo"
                     /ApEinfo_revcolor="#b4abac"
                     /ApEinfo_fwdcolor="#b4abac"
     polyA_site      13425..13897
                     /label="NosT35ST- BP15"
                     /ApEinfo_revcolor="#ffef86"
                     /ApEinfo_fwdcolor="#ffef86"
     terminator      13694..13897
                     /label="35S ter-MoClo"
                     /ApEinfo_revcolor="#75c6a9"
                     /ApEinfo_fwdcolor="#75c6a9"
     misc_feature    13872..13872
                     /label="mut C to T"
                     /ApEinfo_revcolor="#ff9ccd"
                     /ApEinfo_fwdcolor="#ff9ccd"
     terminator      complement(13911..14173)
                     /label="nost / MoClo"
                     /ApEinfo_revcolor="#b1ff67"
                     /ApEinfo_fwdcolor="#b1ff67"
     CDS             complement(14178..14417)
                     /label="GAL4-VP16"
                     /ApEinfo_revcolor="#84b0dc"
                     /ApEinfo_fwdcolor="#84b0dc"
     misc_feature    complement(14178..14417)
                     /label="ctagVP16_2"
                     /ApEinfo_revcolor="#ffef86"
                     /ApEinfo_fwdcolor="#ffef86"
     misc_feature    complement(14178..14417)
                     /label="VP16"
                     /ApEinfo_revcolor="#f96381"
                     /ApEinfo_fwdcolor="#f96381"
     CDS             complement(14418..14858)
                     /label="GAL4-VP16"
                     /ApEinfo_revcolor="#84b0dc"
                     /ApEinfo_fwdcolor="#84b0dc"
     misc_feature    complement(14418..14858)
                     /label="GAL4_2"
                     /ApEinfo_revcolor="#ffef86"
                     /ApEinfo_fwdcolor="#ffef86"
     misc_feature    complement(14418..14858)
                     /label="GAL4"
                     /ApEinfo_revcolor="#f96381"
                     /ApEinfo_fwdcolor="#f96381"
     misc_feature    complement(14511..14516)
                     /label="BsaI site removed"
                     /ApEinfo_revcolor="#84b0dc"
                     /ApEinfo_fwdcolor="#84b0dc"
     misc_feature    complement(14655..14661)
                     /label="SapI site removed"
                     /ApEinfo_revcolor="#f8d3a9"
                     /ApEinfo_fwdcolor="#f8d3a9"
     misc_feature    complement(14859..14928)
                     /label="prodel35S"
                     /ApEinfo_revcolor="#f96381"
                     /ApEinfo_fwdcolor="#f96381"
     5'UTR           complement(14859..14928)
                     /label="del35S"
                     /ApEinfo_revcolor="#84b0dc"
                     /ApEinfo_fwdcolor="#84b0dc"
     misc_feature    14938..14941
                     /label="TACT fusion site"
                     /ApEinfo_revcolor="#c7b0e3"
                     /ApEinfo_fwdcolor="#c7b0e3"
     misc_feature    14949..14954
                     /label="inserted-Gibson"
                     /ApEinfo_revcolor="#f8d3a9"
                     /ApEinfo_fwdcolor="#f8d3a9"
     misc_feature    14955..14979
                     /label="RB"
                     /ApEinfo_revcolor="#b7e6d7"
                     /ApEinfo_fwdcolor="#b7e6d7"
ORIGIN
        1 atgatcgcgg ccgggtacgt gttcgagccg cccgcgcacc tctcaaccgt gcggctgcat
       61 gaaatcctgg ccggtttgtc tgatgccaag ctggcggcct ggccggccag cttggccgct
      121 gaagaaaccg agcgccgccg tctaaaaagg tgatgtgtat ttgagtaaaa cagcttgcgt
      181 catgcggtcg ctgcgtatat gatgcgatga gtaaataaac aaatacgcaa ggggaacgca
      241 tgaaggttat cgctgtactt aaccagaaag gcgggtcagg caagacgacc atcgcaaccc
      301 atctagcccg cgccctgcaa ctcgccgggg ccgatgttct gttagtcgat tccgatcccc
      361 agggcagtgc ccgcgattgg gcggccgtgc gggaagatca accgctaacc gttgtcggca
      421 tcgaccgccc gacgattgac cgcgacgtga aggccatcgg ccggcgcgac ttcgtagtga
      481 tcgacggagc gccccaggcg gcggacttgg ctgtgtccgc gatcaaggca gccgacttcg
      541 tgctgattcc ggtgcagcca agcccttacg acatatgggc caccgccgac ctggtggagc
      601 tggttaagca gcgcattgag gtcacggatg gaaggctaca agcggccttt gtcgtgtcgc
      661 gggcgatcaa aggcacgcgc atcggcggtg aggttgccga ggcgctggcc gggtacgagc
      721 tgcccattct tgagtcccgt atcacgcagc gcgtgagcta cccaggcact gccgccgccg
      781 gcacaaccgt tcttgaatca gaacccgagg gcgacgctgc ccgcgaggtc caggcgctgg
      841 ccgctgaaat taaatcaaaa ctcatttgag ttaatgaggt aaagagaaaa tgagcaaaag
      901 cacaaacacg ctaagtgccg gccgtccgag cgcacgcagc agcaaggctg caacgttggc
      961 cagcctggca gacacgccag ccatgaagcg ggtcaacttt cagttgccgg cggaggatca
     1021 caccaagctg aagatgtacg cggtacgcca aggcaagacc attaccgagc tgctatctga
     1081 atacatcgcg cagctaccag agtaaatgag caaatgaata aatgagtaga tgaattttag
     1141 cggctaaagg aggcggcatg gaaaatcaag aacaaccagg caccgacgcc gtggaatgcc
     1201 ccatgtgtgg aggaacgggc ggttggccag gcgtaagcgg ctgggttgcc tgccggccct
     1261 gcaatggcac tggaaccccc aagcccgagg aatcggcgtg agcggtcgca aaccatccgg
     1321 cccggtacaa atcggcgcgg cgctgggtga tgacctggtg gagaagttga aggccgcgca
     1381 ggccgcccag cggcaacgca tcgaggcaga agcacgcccc ggtgaatcgt ggcaagcggc
     1441 cgctgatcga atccgcaaag aatcccggca accgccggca gccggtgcgc cgtcgattag
     1501 gaagccgccc aagggcgacg agcaaccaga ttttttcgtt ccgatgctct atgacgtggg
     1561 cacccgcgat agtcgcagca tcatggacgt ggccgttttc cgtctgtcga agcgtgaccg
     1621 acgagctggc gaggtgatcc gctacgagct tccagacggg cacgtagagg tttccgcagg
     1681 gccggccggc atggccagtg tgtgggatta cgacctggta ctgatggcgg tttcccatct
     1741 aaccgaatcc atgaaccgat accgggaagg gaagggagac aagcccggcc gcgtgttccg
     1801 tccacacgtt gcggacgtac tcaagttctg ccggcgagcc gatggcggaa agcagaaaga
     1861 cgacctggta gaaacctgca ttcggttaaa caccacgcac gttgccatgc agcgtacgaa
     1921 gaaggccaag aacggccgcc tggtgacggt atccgagggt gaagccttga ttagccgcta
     1981 caagatcgta aagagcgaaa ccgggcggcc ggagtacatc gagatcgagc tagctgattg
     2041 gatgtaccgc gagatcacag aaggcaagaa cccggacgtg ctgacggttc accccgatta
     2101 ctttttgatc gatcccggca tcggccgttt tctctaccgc ctggcacgcc gcgccgcagg
     2161 caaggcagaa gccagatggt tgttcaagac gatctacgaa cgcagtggca gcgccggaga
     2221 gttcaagaag ttctgtttca ccgtgcgcaa gctgatcggg tcaaatgacc tgccggagta
     2281 cgatttgaag gaggaggcgg ggcaggctgg cccgatccta gtcatgcgct accgcaacct
     2341 gatcgagggc gaagcatccg ccggttccta atgtacggag cagatgctag ggcaaattgc
     2401 cctagcaggg gaaaaaggtc gaaaaggact ctttcctgtg gatagcacgt acattgggaa
     2461 cccaaagccg tacattggga accggaaccc gtacattggg aacccaaagc cgtacattgg
     2521 gaaccggtca cacatgtaag tgactgatat aaaagagaaa aaaggcgatt tttccgccta
     2581 aaactcttta aaacttatta aaactcttaa aacccgcctg gcctgtgcat aactgtctgg
     2641 ccagcgcaca gccgaagtgc tgcaaaaagc gcctaccctt cggtcgctgc gctccctacg
     2701 ccccgccgct tcgcgtcggc ctatcgcggc cgctggccgc tcaaaaatgg ctggcctacg
     2761 gccaggcaat ctaccagggc gcggacaagc cgcgccgtcg ccactcgacc gccggcgccc
     2821 acatcaaggc accctgcctc gcgcgtttcg gtgatgacgg tgaaaacctc tgacacatgc
     2881 agctcccggt gacggtcaca gcttgtctgt aagcggatgc cgggagcaga caagcccgtc
     2941 agggcgcgtc agcgggtgtt ggcgggtgtc ggggcgcagc catgacccag tcacgtagcg
     3001 atagcggagt gtatactggc ttaactatgc ggcatcagag cagattgtac tgagagtgca
     3061 ccatatgcgg tgtgaaatac cgcacagatg cgtaaggaga aaataccgca tcaggcgctc
     3121 atccgcttcc tcgctcactg actcgctgcg ctcggtcgtt cggctgcggc gagcggtatc
     3181 agctcactca aaggcggtaa tacggttatc cacagaatca ggggataacg caggaaagaa
     3241 catgtgagca aaaggccagc aaaaggccag gaaccgtaaa aaggccgcgt tgctggcgtt
     3301 tttccatagg ctccgccccc ctgacgagca tcacaaaaat cgacgctcaa gtcagaggtg
     3361 gcgaaacccg acaggactat aaagatacca ggcgtttccc cctggaagct ccctcgtgcg
     3421 ctctcctgtt ccgaccctgc cgcttaccgg atacctgtcc gcctttctcc cttcgggaag
     3481 cgtggcgctt tctcatagct cacgctgtag gtatctcagt tcggtgtagg tcgttcgctc
     3541 caagctgggc tgtgtgcacg aaccccccgt tcagcccgac cgctgcgcct tatccggtaa
     3601 ctatcgtctt gagtccaacc cggtaagaca cgacttatcg ccactggcag cagccactgg
     3661 taacaggatt agcagagcga ggtatgtagg cggtgctaca gagttcttga agtggtggcc
     3721 taactacggc tacactagaa ggacagtatt tggtatctgc gctctgctga agccagttac
     3781 cttcggaaaa agagttggta gctcttgatc cggcaaacaa accaccgctg gtagcggtgg
     3841 tttttttgtt tgcaagcagc agattacgcg cagaaaaaaa ggatctcaag aagatccttt
     3901 gatcttttct acggggtctg acgctcagtg gaacgaaaac tcacgttaag ggattttggt
     3961 catgcattct aggtgattat ttgccgacta ccttggtgat ctcgcctttc acgtagtgga
     4021 caaattcttc caactgatct gcgcgcgagg ccaagcgatc ttcttcttgt ccaagataag
     4081 cctgtctagc ttcaagtatg acgggctgat actgggccgg caggcgctcc attgcccagt
     4141 cggcagcgac atccttcggc gcgattttgc cggttactgc gctgtaccaa atgcgggaca
     4201 acgtaagcac tacatttcgc tcatcaccag cccagtcggg cggcgagttc catagcgtta
     4261 aggtttcatt tagcgcctca aatagatcct gttcaggaac cggatcaaag agttcctccg
     4321 ccgctggacc taccaaggca acgctatgtt ctcttgcttt tgtcagcaag atagccagat
     4381 caatgtcgat cgtggctggc tcgaagatac ctgcaagaat gtcattgcgc tgccattctc
     4441 caaattgcag ttcgcgctta gctggataac gccacggaat gatgtcgtcg tgcacaacaa
     4501 tggtgacttc tacagcgcgg agaatctcgc tctctccagg ggaagccgaa gtttccaaaa
     4561 ggtcgttgat caaagctcgc cgcgttgttt catcaagcct tacggtcacc gtaaccagca
     4621 aatcaatatc actgtgtggc ttcaggccgc catccactgc ggagccgtac aaatgtacgg
     4681 ccagcaacgt cggttcgaga tggcgctcga tgacgccaac tacctctgat agttgagtcg
     4741 atacttcggc gatcaccgct tccctcataa tgtttaactt tgttttaggg cgactgccct
     4801 gctgcgtaac atcgttgctg ctccataaca tcaaacatcg acccacggcg taacgcgctt
     4861 gctgcttgga tgcccgaggc atagactgta ccccaaaaaa acagtcataa caagccatga
     4921 aaaccgccac tgcgccgtta ccaccgctgc gttcggtcaa ggttctggac cagttgcgtg
     4981 agcgcatacg ctacttgcat tacagcttac gaaccgaaca ggcttatgtc cactgggttc
     5041 gtgccttcat ccgtttccac ggtgtgcgtc acccggcaac cttgggtagc agcgaagtcg
     5101 aggcatttct gtcctggctg gaacagaact tattatttcc ttcctctttt ctacagtatt
     5161 taaagatacc ccaagaagct aattataaca agacgaactc caattcactg ttccttgcat
     5221 tctaaaacct taaataccag aaaacagctt tttcaaagtt gttttcaaag ttggcgtata
     5281 acatagtatc gacggagccg attttgaaac cgcggtgatc acaggcagca acgctctgtc
     5341 atcgttacaa tcaacatgct accctccgcg agatcatccg tgtttcaaac ccggcagctt
     5401 agttgccgtt cttccgaata gcatcggtaa catgagcaaa gtctgccgcc ttacaacggc
     5461 tctcccgctg acgccgtccc ggactgatgg gctgcctgta tcgagtggtg attttgtgcc
     5521 gagctgccgg tcggggagct gttggctggc tggtggcagg atatattgtg gtgtaaacat
     5581 aacggatcCg gtctcaggag aatgaggagA GATTAGCCTT TTCAATTTCA GAAAGAATGC
     5641 TAACCCACAG ATGGTTAGAG AGGCTTACGC AGCAAGTCTC ATCAAGACGA TCTACCCGAG
     5701 CAATAATCTA CAGGAAATCA AATACCTTCC CAAGAAGGTT AAAGATGCAG TCAAAAGATT
     5761 CAGGACTAAC TGCATCAAGA ACACAGAGAA AGATATATTT CTCAAGATCA GAAGTACTAT
     5821 TCCAGTATGG ACGATTCAAG GCTTGCTTCA CAAACCAAGG CAAGTAATAG AGATTGGAGT
     5881 CTCTAAAAAG GTAGTTCCCA CTGAATCAAA GGCCATGGAG TCAAAGATTC AAATAGAGGA
     5941 CCTAACAGAA CTCGCCGTAA AGACTGGCGA ACAGTTCATA CAGAGTCTCT TACGACTCAA
     6001 TGACAAGAAG AAAATCTTCG TCAACATGGT GGAGCACGAC ACACTTGTCT ACTCCAAAAA
     6061 TATCAAAGAT ACAGTCTCAG TAGACCAAAG GGCAATTGAG ACTTTTCAAC AAAGGGTAAT
     6121 ATCCGGAAAC CTCCTCGGAT TCCATTGCCC AGCTATCTGT CACTTTATTG TGAAGATAGT
     6181 GGAAAAGGAA GGTGGCTCCT ACAAATGCCA TCATTGCGAT AAAGGAAAGG CCATCGTTGA
     6241 AGATGCCTCT GCCGACAGTG GTCCCAAAGA TGGACCCCCA CCCACGAGGA GCATCGTGGA
     6301 AAAAGAAAAC GTTCCAACCA CGTCTACAAA GCAAGTGGAT TGATGTGATA TCTCCACTGA
     6361 CGTAAGGGAT GACGCACAAT CCCACTATCC TTCGCAAGAC CCTTCCTCTA TATAAGGAAG
     6421 TTCATTTCAT TTGGAGAGAA CACGGGGGAC TCTAGAGGAT CCAACATCAC CAATGaaaaa
     6481 gcctgaactc accgcgacgt ctgtcgagaa gtttctgatc gaaaagttcg acagcgtctc
     6541 cgacctgatg cagctctcgg agggcgaaga atctcgtgct ttcagcttcg atgtaggagg
     6601 gcgtggatat gtcctgcggg taaatagctg cgccgatggt ttctacaaag atcgttatgt
     6661 ttatcggcac tttgcatcgg ccgcgctccc gattccggaa gtgcttgaca ttggggagtt
     6721 tagcgagagc ctgacctatt gcatctcccg ccgttcacag ggtgtcacgt tgcaagacct
     6781 gcctgaaacc gaactgcccg ctgttctaca accggtcgcg gaggctatgg atgcgatcgc
     6841 tgcggccgat cttagccaga cgagcgggtt cggcccattc ggaccgcaag gaatcggtca
     6901 atacactaca tggcgtgatt tcatatgcgc gattgctgat ccccatgtgt atcactggca
     6961 aactgtgatg gacgacaccg tcagtgcgtc cgtcgcgcag gctctcgatg agctgatgct
     7021 ttgggccgag gactgccccg aagtccggca cctcgtgcac gcggatttcg gctccaacaa
     7081 tgtcctgacg gacaatggcc gcataacagc ggtcattgac tggagcgagg cgatgttcgg
     7141 ggattcccaa tacgaggtcg ccaacatctt cttctggagg ccgtggttgg cttgtatgga
     7201 gcagcagacg cgctacttcg agcggaggca tccggagctt gcaggatcgc cacgactccg
     7261 ggcgtatatg ctccgcattg gtcttgacca actctatcag agcttggttg acggcaattt
     7321 cgatgatgca gcttgggcgc agggtcgatg cgacgcaatc gtccgatccg gagccgggac
     7381 tgtcgggcgt acacaaatcg cccgcagaag cgcggccgtc tggaccgatg gctgtgtaga
     7441 agtactcgcc gatagtggaa accgacgccc cagcactcgt ccgagggcaa agaaatagGC
     7501 TTctctagct agagtcgatc gacaagctcg agtttctcca taataatgtg tgagtagttc
     7561 ccagataagg gaattagggt tcctataggg tttcgctcat gtgttgagca tataagaaac
     7621 ccttagtatg tatttgtatt tgtaaaatac ttctatcaat aaaatttcta attcctaaaa
     7681 Ccaaaatcca gtactaaaat ccagatcgct agcaaggagc ggagtactgt cctccgagcg
     7741 gagtactgtc ctccgagcgg agtactgtcc tccgagcgga gtactgtcct ccgagcggag
     7801 tactgtcctc cgagcggaga ctctagaagc tactccacgt ccataaggga cacatcacaa
     7861 tcccactatc cttcgcaaga cccttcctct atataaggaa gttcatttca tttggagagg
     7921 acgacctgca ggtcgacgga tccaaggaga tataacaaat ggtgagcaag ggcgaggagc
     7981 tgttcaccgg ggtggtgccc atcctggtcg agctggacgg cgacgtaaac ggccacaagt
     8041 tcagcgtgtc cggcgagggc gagggcgatg ccacctacgg caagctgacc ctgaagctga
     8101 tctgcaccac cggcaagctg cccgtgccct ggcccaccct cgtgaccacc ctgggctacg
     8161 gcctgcagtg cttcgcccgc taccccgacc acatgaagca gcacgacttc ttcaagtccg
     8221 ccatgcccga aggctacgtc caggagcgca ccatcttctt caaggacgac ggcaactaca
     8281 agacccgcgc cgaggtgaag ttcgagggcg acaccctggt gaaccgcatc gagctgaagg
     8341 gcatcgactt caaggaggac ggcaacatcc tggggcacaa gctggagtac aactacaaca
     8401 gccacaacgt ctatatcacc gccgacaagc agaagaacgg catcaaggcc aacttcaaga
     8461 tccgccacaa catcgaggac ggcggcgtgc agctcgccga ccactaccag cagaacaccc
     8521 ccatcggcga cggccccgtg ctgctgcccg acaaccacta cctgagctac cagtccaagc
     8581 tgagcaaaga ccccaacgag aagcgcgatc acatggtcct gctggagttc gtgaccgccg
     8641 ccgggatcac tctcggcatg gacgagctgt acaaggcttc ggctgcagcg gccgaattca
     8701 agcgtgaaga acaagcaagg aaagctaagg tgaacaatga gaaaaagacg gaaatagtga
     8761 aaccagagag ttgtagcaat gaaggagatg tcaaggatct gaaaagaaag gactctgagg
     8821 atggaaacga gggtgaggaa gaagaagctt cttcgaaacc gaaaaagcca aaagttgctc
     8881 tttctcatct tcaggacatt gacgacacag aagctgatca agaagaagag taagcttgag
     8941 ctcgaatttc cccgatcgtt caaacatttg gcaataaagt ttcttaagat tgaatcctgt
     9001 tgccggtctt gcgatgatta tcatataatt tctgttgaat tacgttaagc atgtaataat
     9061 taacatgtaa tgcatgacgt tatttatgag atgggttttt atgattagag tcccgcaatt
     9121 atacatttaa tacgcgatag aaaacaaaat atagcgcgca aactaggata aattatcgcg
     9181 cgcggtgtca tctatgttac tagatcGATC CGTATCGATA GCctctagct agagtcgatc
     9241 gacaagctcg agtttctcca taataatgtg tgagtagttc ccagataagg gaattagggt
     9301 tcctataggg tttcgctcat gtgttgagca tataagaaac ccttagtatg tatttgtatt
     9361 tgtaaaatac ttctatcaat aaaatttcta attcctaaaa Tcaaaatcca gtactaaaat
     9421 ccagatCGCT atacaggaga cggggcggat aaaaattttg gcggtgtttc cagccctcca
     9481 accactaaat gcgaaaccgc ccaacccaaa acctccttgc ggatagatct cgggtacagt
     9541 gtttaccgtg cggggggaaa cgtgcatggc attattccga cagcctgaac tcaggttggg
     9601 ggccgagcgg ggagaaggcc gcggtgcggt catgacaagg gaatcgagtc gcaggacgtg
     9661 gaagcccaaa gtcggcgacc cctggcttcg gaaatcattg cgtaatccgg acttccctgc
     9721 aaggcccggc acggccatga tggcacatgg gtcattcggt gggccggggg tggtcaccgg
     9781 actcgaacgt gagaatagca tttctggcca taggctcgaa ccaggcgatc gtaggtgtgg
     9841 acatgctacc ggcagcggga tggggaccgt cgaaaccggg cggacggacc ggcaggtgcg
     9901 gcagtcgggg cccgaaagag gacgacgagg gccgggaaga actgggacga cgggggtgac
     9961 gcgtcgcgta gcgtggagaa gcaaggcccc gagcgacggg acgacgaggc cggacgtgag
    10021 tctctgcagt cctccgcaag gcacgaacga agggaacgac gagcgctgaa agggtcgaac
    10081 aagtggactg tcgctgcggc caggatcgac ggggaccggg gctagctaga tcggggcgac
    10141 tgaccgactg accctctgaa tgtccgtcca tctggaaggg aatttcggag caggattaaa
    10201 tagctacacg acccaggact gtggccccag agcgtgccga gcctcagcgc cccactcacg
    10261 agggcgaaac caaacgcatg gctcccgtcg gcccagctgt gccgcgtcgg acacttcgtc
    10321 attgattatc cgcccgtcgg gccgatggcg cgaccggaac agcatttacc agattgttcc
    10381 agacagcctc ggggatttag gtctagtagc tgtccgagct tggcgtgcag cttcggttcg
    10441 gtgcccggaa gttaccagca ccaaaacgcg tggaacttgt agcctggagg tagctggcgt
    10501 agcggcttac ttgttgcgga tagaagagag tcccgcagga gatcgggtgg agtgccaccg
    10561 gaccgggtgt tccggtcccc attgaggaca gaacggtagc tggctcggat gtgtggataa
    10621 agttgccgtc gcctgtcgcg atggatggat ggatggaagg atggatggag ccagtgattc
    10681 tgggtgccga gtgcggatgt gtcacgggga aggctgcgag gaacggcaaa acgtgcctcg
    10741 accgtgtaac atgacgcaaa cggcagcggg gcggcatgcc atccgccggg gccatgccgc
    10801 gtggccgtcg gattcgagat ccaccgagcc ggagagcccg aagcactgac ggatgaagtc
    10861 cacgccagaa actcggggga cgtacgtggt atcgaaggcc gaggaggagg acagagagcg
    10921 gaatcgggac ataaccgggc caaccgtccg atcccgaatc cgaaggtgga gggactttgc
    10981 gtccggagat tcagagccgt gaaacgcgaa atgcagcgtc agacgccgga agcttcgtcg
    11041 cgctggatgg cgggcgagaa gagggttctg atttgaccgg cggatgcgga tgcgggtgcg
    11101 gatccgacag tcgaatggga agggaggact gcaattcacg gccacgaccg ggagcaggac
    11161 tgactttgaa ctggtacgga gcgagggtgt gcgggcggag catattccgt ccacatcgaa
    11221 gtcggggtcg gtactgttag ggaggtgggg tggggttggg tcgggtcggg ccgcgtgatg
    11281 agatggctat ggcggtcgtc gtcgtcgtcg tcgtccgtgc tgcctgtgct gctgctgctc
    11341 ctcctccttg cgctgccgtc ccgggctgcc tcgctcgcct gcctcgccct cctcctcctc
    11401 ctcgccctcg tcctcgctgc ctgcccttgc tggctttgct tatgagattg tgagaaatag
    11461 gcaggctggc cgggctggtt ggcgattgac tctctgcaac gctcctcccc tccccttgcc
    11521 ttcaggacag ggttggtgat tctcttctgg atctttgctc tcgctgcttg cgttgccttg
    11581 cgttgcgttg ctcgcccgtg ttcttgaatt gggattgcta gtgctccggt gtttgatttc
    11641 gtgtctcgtc gtcgtcctcg cggtccctgt cgctgtgagt ggtgcgtgcg tgactgttgt
    11701 tggttcgcgt gtgcacttgt ttgggtggag tttagcgcaa gagaggaggg aaggaagagt
    11761 gttcgaagag aggtgccggg cgacggtggg aatcaggcac cgctatctgg ccgaggcaga
    11821 ggcaaaggca gaggcaggca ggcggagacg tagagagcgg gggcgagaga agggaaggaa
    11881 gagagagaga gagagagaga gagagagaga gagagagaga gagggagagg ttgcctatag
    11941 agtcggggag atctgtgtta ggcttcttct tggtgaagtg tatgttggca gcagcgtcgt
    12001 cggcagggta ccttcccgtt ctctcacgcc gccgctttcg tcctcttgcc acgccctgcc
    12061 cgctgcgggc tgggccgagt cgtcctggcc cctgtgttgt ccaccgagtt ctagggcttt
    12121 cctgcgtgcg cgtgcgatag ttcgatgccc ttctctttga ggtttctttt gccgccactc
    12181 gactgatcat gttttgtgca tatatcgtgg gcctgctctt tgcttcaggg tttccttcaa
    12241 gcttgctatc aacgacggac cttcggcttt cctgctagtg gagcgtatcg acccgttaat
    12301 ttgacgtggt ttttcatcat cgcgcttcga ggatctctgt gactggcatc ggggaaccaa
    12361 agacaactga tttgatcgaa cttagaagtt tgtgttcaga gaaacaatct aaagaggtag
    12421 attcgagagc agttgggaag cgcttggcgg tgctggtgcc caatggtgag caagggcgag
    12481 gagctgttca ccggggtggt gcccatcctg gtcgagctgg acggcgacgt aaacggccac
    12541 aagttcagcg tgtccggcga gggcgagggc gatgccacct acggcaagct gaccctgaag
    12601 ttcatctgca ccaccggcaa gctgcccgtg ccctggccca ccctcgtgac caccctgacc
    12661 tacggcgtgc agtgcttcag ccgctacccc gaccacatga agcagcacga cttcttcaag
    12721 tccgccatgc ccgaaggcta cgtccaggag cgcaccatct tcttcaagga cgacggcaac
    12781 tacaagaccc gcgccgaggt gaagttcgag ggcgacaccc tggtgaaccg catcgagctg
    12841 aagggcatcg acttcaagga ggacggcaac atcctggggc acaagctgga gtacaactac
    12901 aacagccaca acgtctatat catggccgac aagcagaaga acggcatcaa ggtgaacttc
    12961 aagatccgcc acaacatcga ggacggcagc gtgcagctcg ccgaccacta ccagcagaac
    13021 acccccatcg gcgacggccc cgtgctgctg cccgacaacc actacctgag cacccagtcc
    13081 gccctgagca aagaccccaa cgagaagcgc gatcacatgg tcctgctgga gttcgtgacc
    13141 gccgccggga tcactctcgg catggacgag ctgtacaagg cttcgggagc tgcggcagct
    13201 gccgctgcgg cagcggccga attcaagcgc ttgaaaatga gtacagccac tttcgtagag
    13261 attattcttg ctatcatctt gcctcctctc ggcgtctttc tcaaatttgg ttgcaaggtt
    13321 gagttttgga tatgtttgat tttgacgctg tttggttatc ttcccggaat cctttacgct
    13381 ctttatatca tcaccttttg atgagcttga gctcgaattt ccccgatcgt tcaaacattt
    13441 ggcaataaag tttcttaaga ttgaatcctg ttgccggtct tgcgatgatt atcatataat
    13501 ttctgttgaa ttacgttaag catgtaataa ttaacatgta atgcatgacg ttatttatga
    13561 gatgggtttt tatgattaga gtcccgcaat tatacattta atacgcgata gaaaacaaaa
    13621 tatagcgcgc aaactaggat aaattatcgc gcgcggtgtc atctatgtta ctagatcGAT
    13681 CCGTATCGAT AGCctctagc tagagtcgat cgacaagctc gagtttctcc ataataatgt
    13741 gtgagtagtt cccagataag ggaattaggg ttcctatagg gtttcgctca tgtgttgagc
    13801 atataagaaa cccttagtat gtatttgtat ttgtaaaata cttctatcaa taaaatttct
    13861 aattcctaaa aTcaaaatcc agtactaaaa tccagatCGC Tacagaggag tcgatctagt
    13921 aacatagatg acaccgcgcg cgataattta tcctagtttg cgcgctatat tttgttttct
    13981 atcgcgtatt aaatgtataa ttgcgggact ctaatcataa aaacccatct cataaataac
    14041 gtcatgcatt acatgttaat tattacatgc ttaacgtaat tcaacagaaa ttatatgata
    14101 atcatcgcaa gaccggcaac aggattcaat cttaagaaac tttattgcca aatgtttgaa
    14161 cgatctgctt gacaagccta cccaccgtac tcgtcaattc caagggcatc ggtaaacatc
    14221 tgctcaaact cgaagtcggc cgtatccaga gcgccgtagg gggcggagtc gtggggggta
    14281 aatcccggcc ccggggaatc cccgtccccc aacatgtcca gatcgaaatc gtctagcgcg
    14341 tcggcatgcg ccatcgccac gtcctcgccg tctaagtgga gctcgtcccc caggctgacg
    14401 tcggtcgggg gggccgtcga gacggtcaac tggcgctggc ccttgttgct gctctcctcc
    14461 gaggaggagg tcgcgctgat gcggtgctgg cgcagggtga ggggcatgtc AGtctccacg
    14521 gaggccaggc ggtcggtgac ggcgtctttg ttcacgttgt cctggacgaa gaggccggtg
    14581 agcagggctt tgatgtcctg gagggagtcc attttcagga tcatgtcgag gtcctctcga
    14641 gggaagatca ggaggaaCAg ctgctccagg cgctccaggc gggactccac ttcggtgagg
    14701 tgggcgcggg tcagcgggga gcgcttggtt ttgggagagt agcgacactc ccagttgttc
    14761 ttcagacact tggcgcactt cggcttcttc ttggagcact tgagcttctt gaggcggcag
    14821 atgtcgcagg cctgctcgat ggaggacagg agcttcattg ttggatccgg ttctctccaa
    14881 atgaaatgaa cttccttata tagaggaagg gtcttgcgaa gatccagtCG CTaggtatac
    14941 ttgagaccGG ATCCtgacag gatatattgg cgggtaaacc taagagaaaa gagcgtttat
    15001 tagaataatc ggatatttaa aagggcgtga aaaggtttat ccgttcgtcc atttgtatgt
    15061 gcatgccaac cacagggttc ccctcgggat caaagtactt tgatccaacc cctccgctgc
    15121 tatagtgcag tcggcttctg acgttcagtg cagccgtcat ctgaaaacga catgtcgcac
    15181 aagtcctaag ttacgcgaca ggctgccgcc ctgccctttt cctggcgttt tcttgtcgcg
    15241 tgttttagtc gcataaagta gaatacttgc gactagaacc ggagacatta cgccatgaac
    15301 aagagcgccg ccgctggcct gctgggctat gcccgcgtca gcaccgacga ccaggacttg
    15361 accaaccaac gggccgaact gcacgcggcc ggctgcacca agctgttttc cgagaagatc
    15421 accggcacca ggcgcgaccg cccggagctg gccaggatgc ttgaccacct acgccctggc
    15481 gacgttgtga cagtgaccag gctagaccgc ctggcccgca gcacccgcga cctactggac
    15541 attgccgagc gcatccagga ggccggcgcg ggcctgcgta gcctggcaga gccgtgggcc
    15601 gacaccacca cgccggccgg ccgcatggtg ttgaccgtgt tcgccggcat tgccgagttc
    15661 gagcgttccc taatcatcga ccgcacccgg agcgggcgcg aggccgccaa ggcccgaggc
    15721 gtgaagtttg gcccccgccc taccctcacc ccggcacaga tcgcgcacgc ccgcgagctg
    15781 atcgaccagg aaggccgcac cgtgaaagag gcggctgcac tgcttggcgt gcatcgctcg
    15841 accctgtacc gcgcacttga gcgcagcgag gaagtgacgc ccaccgaggc caggcggcgc
    15901 ggtgccttcc gtgaggacgc attgaccgag gccgacgccc tggcggccgc cgagaatgaa
    15961 cgccaagagg aacaagcatg aaaccgcacc aggacggcca ggacgaaccg tttttcatta
    16021 ccgaagagat cgaggcggag
//
LOCUS       L2_239-CsA             16019 bp ds-DNA     circular     27-JUN-2019
DEFINITION  .
KEYWORDS    "Plasmid size, bp:16019" "Insert length" "Vector length" "Plasmids
            Box- Number" "Availability" "kit" "Concentration (ng/ul)" "Glycerol
            stock" "Description" "Original name" "Acceptor plasmid/ Assembly
            description" "Bacteria resistance" "Plant resistance" "Analysis of
            plasmid (sequence, RE):col 1" "Designer:SSG" "Builder:SSG" "Curator
            (annotations, seq, schema):SSG"
FEATURES             Location/Qualifiers
     misc_feature    complement(1..1001)
                     /label="STA\region\from\pVS1\plasmid"
                     /ApEinfo_revcolor="#ff9ccd"
                     /ApEinfo_fwdcolor="#ff9ccd"
     misc_feature    complement(240..869)
                     /label="pVS1 StaA"
                     /ApEinfo_revcolor="#85dae9"
                     /ApEinfo_fwdcolor="#85dae9"
     misc_feature    complement(609..1001)
                     /label="STA\region\from\pVS1\plasmid"
                     /ApEinfo_revcolor="#c7b0e3"
                     /ApEinfo_fwdcolor="#c7b0e3"
     misc_feature    1298..2371
                     /label="pVS1 RepA"
                     /ApEinfo_revcolor="#d6b295"
                     /ApEinfo_fwdcolor="#d6b295"
     misc_feature    1595..2595
                     /label="pVS1-Rep\ori"
                     /ApEinfo_revcolor="#d59687"
                     /ApEinfo_fwdcolor="#d59687"
     misc_feature    2437..2631
                     /label="pVS1 oriV"
                     /ApEinfo_revcolor="#c6c9d1"
                     /ApEinfo_fwdcolor="#c6c9d1"
     misc_feature    complement(3005..3265)
                     /label="pBR322"
                     /ApEinfo_revcolor="#84b0dc"
                     /ApEinfo_fwdcolor="#84b0dc"
     misc_feature    complement(3286..3900)
                     /label="rep\(pMB1)"
                     /ApEinfo_revcolor="#ff9ccd"
                     /ApEinfo_fwdcolor="#ff9ccd"
     misc_feature    complement(3301..3889)
                     /label="ori"
                     /ApEinfo_revcolor="#d6b295"
                     /ApEinfo_fwdcolor="#d6b295"
     rep_origin      complement(3405..3685)
                     /label="pBR322\ori"
                     /ApEinfo_revcolor="#c6c9d1"
                     /ApEinfo_fwdcolor="#c6c9d1"
     CDS             complement(3977..4987)
                     /label="SpmR"
                     /ApEinfo_revcolor="#b7e6d7"
                     /ApEinfo_fwdcolor="#b7e6d7"
     promoter        complement(4988..5121)
                     /label="Spm\Promoter"
                     /ApEinfo_revcolor="#75c6a9"
                     /ApEinfo_fwdcolor="#75c6a9"
     misc_feature    complement(5122..5549)
                     /label="STA\region\from\pVS1\plasmid"
                     /ApEinfo_revcolor="#c7b0e3"
                     /ApEinfo_fwdcolor="#c7b0e3"
     misc_feature    5554..5579
                     /label="LB"
                     /ApEinfo_revcolor="#ffef86"
                     /ApEinfo_fwdcolor="#ffef86"
     misc_feature    5589..5589
                     /label="a > C"
                     /ApEinfo_revcolor="#c7b0e3"
                     /ApEinfo_fwdcolor="#c7b0e3"
     misc_feature    5597..5600
                     /label="GGAG fusion site"
                     /ApEinfo_revcolor="#c7b0e3"
                     /ApEinfo_fwdcolor="#c7b0e3"
     promoter        5610..5674
                     /label="35S pro"
                     /ApEinfo_revcolor="#5573ff"
                     /ApEinfo_fwdcolor="#5573ff"
     misc_feature    5610..6444
                     /label="p35S-BP"
                     /ApEinfo_revcolor="#b1ff67"
                     /ApEinfo_fwdcolor="#b1ff67"
     misc_feature    5672..5674
                     /label="BspMI"
                     /ApEinfo_revcolor="#ff1827"
                     /ApEinfo_fwdcolor="#ff1827"
     misc_feature    5676..5677
                     /label="BspMI"
                     /ApEinfo_revcolor="#ff1827"
                     /ApEinfo_fwdcolor="#ff1827"
     promoter        5676..5709
                     /label="35S pro"
                     /ApEinfo_revcolor="#5573ff"
                     /ApEinfo_fwdcolor="#5573ff"
     misc_feature    5708..5709
                     /label="BpmI"
                     /ApEinfo_revcolor="#ff1827"
                     /ApEinfo_fwdcolor="#ff1827"
     misc_feature    5711..5713
                     /label="BpmI"
                     /ApEinfo_revcolor="#ff1827"
                     /ApEinfo_fwdcolor="#ff1827"
     promoter        5711..6080
                     /label="35S pro"
                     /ApEinfo_revcolor="#5573ff"
                     /ApEinfo_fwdcolor="#5573ff"
     misc_feature    6080..6080
                     /label="BbsI"
                     /ApEinfo_revcolor="#ff1827"
                     /ApEinfo_fwdcolor="#ff1827"
     misc_feature    6082..6085
                     /label="BbsI"
                     /ApEinfo_revcolor="#ff1827"
                     /ApEinfo_fwdcolor="#ff1827"
     promoter        6082..6307
                     /label="35S pro"
                     /ApEinfo_revcolor="#5573ff"
                     /ApEinfo_fwdcolor="#5573ff"
     misc_feature    6305..6307
                     /label="BbsI"
                     /ApEinfo_revcolor="#ff1827"
                     /ApEinfo_fwdcolor="#ff1827"
     promoter        6309..6325
                     /label="35S pro"
                     /ApEinfo_revcolor="#5573ff"
                     /ApEinfo_fwdcolor="#5573ff"
     misc_feature    6322..6325
                     /label="BbsI"
                     /ApEinfo_revcolor="#ff1827"
                     /ApEinfo_fwdcolor="#ff1827"
     misc_feature    6327..6327
                     /label="BbsI"
                     /ApEinfo_revcolor="#ff1827"
                     /ApEinfo_fwdcolor="#ff1827"
     promoter        6327..6444
                     /label="35S pro"
                     /ApEinfo_revcolor="#5573ff"
                     /ApEinfo_fwdcolor="#5573ff"
     misc_feature    6335..6342
                     /label="New Feature"
                     /ApEinfo_revcolor="#85dae9"
                     /ApEinfo_fwdcolor="#85dae9"
     misc_feature    6377..6381
                     /label="New Feature"
                     /ApEinfo_revcolor="#85dae9"
                     /ApEinfo_fwdcolor="#85dae9"
     misc_feature    6393..6393
                     /label=-46
                     /ApEinfo_revcolor="#85dae9"
                     /ApEinfo_fwdcolor="#85dae9"
     misc_feature    6409..6415
                     /label="New Feature"
                     /ApEinfo_revcolor="#85dae9"
                     /ApEinfo_fwdcolor="#85dae9"
     misc_feature    6439..6439
                     /label="TSS"
                     /ApEinfo_revcolor="#85dae9"
                     /ApEinfo_fwdcolor="#85dae9"
     misc_feature    6442..6442
                     /label="TSS Le Masson et al., 2012"
                     /ApEinfo_revcolor="#85dae9"
                     /ApEinfo_fwdcolor="#85dae9"
     misc_feature    6445..6466
                     /label="match with L2-500"
                     /ApEinfo_revcolor="#84b0dc"
                     /ApEinfo_fwdcolor="#84b0dc"
     CDS             6473..7498
                     /label="HygR2 (seq a bit diff from MoClo, but same AA, except Q>K)"
                     /ApEinfo_revcolor="#9eafd2"
                     /ApEinfo_fwdcolor="#9eafd2"
     terminator      7503..7706
                     /label="35S ter-MoClo"
                     /ApEinfo_revcolor="#75c6a9"
                     /ApEinfo_fwdcolor="#75c6a9"
     misc_feature    7720..7736
                     /label="UAS-G(1)"
                     /ApEinfo_revcolor="#ffef86"
                     /ApEinfo_fwdcolor="#ffef86"
     promoter        7720..7957
                     /label="UAS-GAL4"
                     /ApEinfo_revcolor="#ffef86"
                     /ApEinfo_fwdcolor="#ffef86"
     misc_feature    7720..7957
                     /label="proUASGAL4"
                     /ApEinfo_revcolor="#d59687"
                     /ApEinfo_fwdcolor="#d59687"
     misc_feature    7739..7755
                     /label="UAS-G"
                     /ApEinfo_revcolor="#f96381"
                     /ApEinfo_fwdcolor="#f96381"
     misc_feature    7758..7774
                     /label="UAS-G(2)"
                     /ApEinfo_revcolor="#f58a5e"
                     /ApEinfo_fwdcolor="#f58a5e"
     misc_feature    7777..7793
                     /label="UAS-G(3)"
                     /ApEinfo_revcolor="#f8d3a9"
                     /ApEinfo_fwdcolor="#f8d3a9"
     misc_feature    7796..7812
                     /label="UAS-G(4)"
                     /ApEinfo_revcolor="#b1ff67"
                     /ApEinfo_fwdcolor="#b1ff67"
     misc_feature    7866..7919
                     /label="min35S"
                     /ApEinfo_revcolor="#84b0dc"
                     /ApEinfo_fwdcolor="#84b0dc"
     misc_feature    7920..7957
                     /label="not in m35S"
                     /ApEinfo_revcolor="#c7b0e3"
                     /ApEinfo_fwdcolor="#c7b0e3"
     CDS             7962..8675
                     /label="mVenus(ATG,stop)"
                     /ApEinfo_revcolor="#84b0dc"
                     /ApEinfo_fwdcolor="#84b0dc"
     misc_feature    8577..8579
                     /label="A206K, monomer"
                     /ApEinfo_revcolor="#f96381"
                     /ApEinfo_fwdcolor="#f96381"
     misc_feature    8682..8693
                     /label="Linker"
                     /ApEinfo_revcolor="#c7b0e3"
                     /ApEinfo_fwdcolor="#c7b0e3"
     misc_feature    8682..8933
                     /label="ctaglinker-N7"
                     /ApEinfo_revcolor="#84b0dc"
                     /ApEinfo_fwdcolor="#84b0dc"
     transit_peptide 8694..8933
                     /label="N7-NLS"
                     /ApEinfo_revcolor="#ffef86"
                     /ApEinfo_fwdcolor="#ffef86"
     misc_feature    8712..8712
                     /label="SapI(1)"
                     /ApEinfo_revcolor="#f58a5e"
                     /ApEinfo_fwdcolor="#f58a5e"
     misc_feature    8941..8952
                     /label="part vector pEGAD (before term)"
                     /ApEinfo_revcolor="#ff9ccd"
                     /ApEinfo_fwdcolor="#ff9ccd"
     misc_feature    8954..9207
                     /label="nosT-common BP and MoClo"
                     /ApEinfo_revcolor="#b4abac"
                     /ApEinfo_fwdcolor="#b4abac"
     polyA_site      8954..9426
                     /label="NosT35ST- BP15"
                     /ApEinfo_revcolor="#ffef86"
                     /ApEinfo_fwdcolor="#ffef86"
     terminator      9223..9426
                     /label="35S ter-MoClo"
                     /ApEinfo_revcolor="#75c6a9"
                     /ApEinfo_fwdcolor="#75c6a9"
     misc_feature    9401..9401
                     /label="mut C to T"
                     /ApEinfo_revcolor="#ff9ccd"
                     /ApEinfo_fwdcolor="#ff9ccd"
     promoter        9440..11231
                     /label="Prom Mapoly0106s0019"
                     /ApEinfo_revcolor="#c7b0e3"
                     /ApEinfo_fwdcolor="#c7b0e3"
     modified_base   9779..9784
                     /label="BsaI_mut"
                     /ApEinfo_revcolor="#f58a5e"
                     /ApEinfo_fwdcolor="#f58a5e"
     modified_base   10539..10544
                     /label="BsaI_mut"
                     /ApEinfo_revcolor="#faac61"
                     /ApEinfo_fwdcolor="#faac61"
     modified_base   10888..10893
                     /label="BsaI_mut"
                     /ApEinfo_revcolor="#75c6a9"
                     /ApEinfo_fwdcolor="#75c6a9"
     misc_feature    11236..12007
                     /label="utr5_Mapoly0106s0019"
                     /ApEinfo_revcolor="#85dae9"
                     /ApEinfo_fwdcolor="#85dae9"
     misc_feature    12229..12461
                     /label="utr5"
                     /ApEinfo_revcolor="#85dae9"
                     /ApEinfo_fwdcolor="#85dae9"
     primer_bind     complement(12596..12614)
                     /label="mCherry-R"
                     /ApEinfo_revcolor="#faac61"
                     /ApEinfo_fwdcolor="#faac61"
     primer_bind     12864..12883
                     /label="mCherry-F"
                     /ApEinfo_revcolor="#f58a5e"
                     /ApEinfo_fwdcolor="#f58a5e"
     misc_feature    13159..13160
                     /label="tagRFP"
                     /ApEinfo_revcolor="#84b0dc"
                     /ApEinfo_fwdcolor="#84b0dc"
     misc_feature    13165..13383
                     /label="ctaglinker-Lti6b"
                     /ApEinfo_revcolor="#f58a5e"
                     /ApEinfo_fwdcolor="#f58a5e"
     misc_feature    13204..13215
                     /label="part 5U AtRCI2B"
                     /ApEinfo_revcolor="#c7b0e3"
                     /ApEinfo_fwdcolor="#c7b0e3"
     CDS             13216..13380
                     /label="Lti6b"
                     /ApEinfo_revcolor="#ffef86"
                     /ApEinfo_fwdcolor="#ffef86"
     misc_feature    13391..13402
                     /label="part vector pEGAD (before term)"
                     /ApEinfo_revcolor="#ff9ccd"
                     /ApEinfo_fwdcolor="#ff9ccd"
     misc_feature    13404..13657
                     /label="nosT-common BP and MoClo"
                     /ApEinfo_revcolor="#b4abac"
                     /ApEinfo_fwdcolor="#b4abac"
     polyA_site      13404..13876
                     /label="NosT35ST- BP15"
                     /ApEinfo_revcolor="#ffef86"
                     /ApEinfo_fwdcolor="#ffef86"
     terminator      13673..13876
                     /label="35S ter-MoClo"
                     /ApEinfo_revcolor="#75c6a9"
                     /ApEinfo_fwdcolor="#75c6a9"
     misc_feature    13851..13851
                     /label="mut C to T"
                     /ApEinfo_revcolor="#ff9ccd"
                     /ApEinfo_fwdcolor="#ff9ccd"
     terminator      complement(13890..14152)
                     /label="nost / MoClo"
                     /ApEinfo_revcolor="#b1ff67"
                     /ApEinfo_fwdcolor="#b1ff67"
     misc_feature    complement(14157..14396)
                     /label="VP16"
                     /ApEinfo_revcolor="#f96381"
                     /ApEinfo_fwdcolor="#f96381"
     misc_feature    complement(14157..14396)
                     /label="ctagVP16_2"
                     /ApEinfo_revcolor="#ffef86"
                     /ApEinfo_fwdcolor="#ffef86"
     CDS             complement(14157..14396)
                     /label="GAL4-VP16"
                     /ApEinfo_revcolor="#84b0dc"
                     /ApEinfo_fwdcolor="#84b0dc"
     misc_feature    complement(14397..14837)
                     /label="GAL4"
                     /ApEinfo_revcolor="#f96381"
                     /ApEinfo_fwdcolor="#f96381"
     misc_feature    complement(14397..14837)
                     /label="GAL4_2"
                     /ApEinfo_revcolor="#ffef86"
                     /ApEinfo_fwdcolor="#ffef86"
     CDS             complement(14397..14837)
                     /label="GAL4-VP16"
                     /ApEinfo_revcolor="#84b0dc"
                     /ApEinfo_fwdcolor="#84b0dc"
     misc_feature    complement(14490..14495)
                     /label="BsaI site removed"
                     /ApEinfo_revcolor="#84b0dc"
                     /ApEinfo_fwdcolor="#84b0dc"
     misc_feature    complement(14634..14640)
                     /label="SapI site removed"
                     /ApEinfo_revcolor="#f8d3a9"
                     /ApEinfo_fwdcolor="#f8d3a9"
     misc_feature    complement(14838..14907)
                     /label="prodel35S"
                     /ApEinfo_revcolor="#f96381"
                     /ApEinfo_fwdcolor="#f96381"
     5'UTR           complement(14838..14907)
                     /label="del35S"
                     /ApEinfo_revcolor="#84b0dc"
                     /ApEinfo_fwdcolor="#84b0dc"
     misc_feature    14917..14920
                     /label="TACT fusion site"
                     /ApEinfo_revcolor="#c7b0e3"
                     /ApEinfo_fwdcolor="#c7b0e3"
     misc_feature    14928..14933
                     /label="inserted-Gibson"
                     /ApEinfo_revcolor="#f8d3a9"
                     /ApEinfo_fwdcolor="#f8d3a9"
     misc_feature    14934..14958
                     /label="RB"
                     /ApEinfo_revcolor="#b7e6d7"
                     /ApEinfo_fwdcolor="#b7e6d7"
ORIGIN
        1 atgatcgcgg ccgggtacgt gttcgagccg cccgcgcacc tctcaaccgt gcggctgcat
       61 gaaatcctgg ccggtttgtc tgatgccaag ctggcggcct ggccggccag cttggccgct
      121 gaagaaaccg agcgccgccg tctaaaaagg tgatgtgtat ttgagtaaaa cagcttgcgt
      181 catgcggtcg ctgcgtatat gatgcgatga gtaaataaac aaatacgcaa ggggaacgca
      241 tgaaggttat cgctgtactt aaccagaaag gcgggtcagg caagacgacc atcgcaaccc
      301 atctagcccg cgccctgcaa ctcgccgggg ccgatgttct gttagtcgat tccgatcccc
      361 agggcagtgc ccgcgattgg gcggccgtgc gggaagatca accgctaacc gttgtcggca
      421 tcgaccgccc gacgattgac cgcgacgtga aggccatcgg ccggcgcgac ttcgtagtga
      481 tcgacggagc gccccaggcg gcggacttgg ctgtgtccgc gatcaaggca gccgacttcg
      541 tgctgattcc ggtgcagcca agcccttacg acatatgggc caccgccgac ctggtggagc
      601 tggttaagca gcgcattgag gtcacggatg gaaggctaca agcggccttt gtcgtgtcgc
      661 gggcgatcaa aggcacgcgc atcggcggtg aggttgccga ggcgctggcc gggtacgagc
      721 tgcccattct tgagtcccgt atcacgcagc gcgtgagcta cccaggcact gccgccgccg
      781 gcacaaccgt tcttgaatca gaacccgagg gcgacgctgc ccgcgaggtc caggcgctgg
      841 ccgctgaaat taaatcaaaa ctcatttgag ttaatgaggt aaagagaaaa tgagcaaaag
      901 cacaaacacg ctaagtgccg gccgtccgag cgcacgcagc agcaaggctg caacgttggc
      961 cagcctggca gacacgccag ccatgaagcg ggtcaacttt cagttgccgg cggaggatca
     1021 caccaagctg aagatgtacg cggtacgcca aggcaagacc attaccgagc tgctatctga
     1081 atacatcgcg cagctaccag agtaaatgag caaatgaata aatgagtaga tgaattttag
     1141 cggctaaagg aggcggcatg gaaaatcaag aacaaccagg caccgacgcc gtggaatgcc
     1201 ccatgtgtgg aggaacgggc ggttggccag gcgtaagcgg ctgggttgcc tgccggccct
     1261 gcaatggcac tggaaccccc aagcccgagg aatcggcgtg agcggtcgca aaccatccgg
     1321 cccggtacaa atcggcgcgg cgctgggtga tgacctggtg gagaagttga aggccgcgca
     1381 ggccgcccag cggcaacgca tcgaggcaga agcacgcccc ggtgaatcgt ggcaagcggc
     1441 cgctgatcga atccgcaaag aatcccggca accgccggca gccggtgcgc cgtcgattag
     1501 gaagccgccc aagggcgacg agcaaccaga ttttttcgtt ccgatgctct atgacgtggg
     1561 cacccgcgat agtcgcagca tcatggacgt ggccgttttc cgtctgtcga agcgtgaccg
     1621 acgagctggc gaggtgatcc gctacgagct tccagacggg cacgtagagg tttccgcagg
     1681 gccggccggc atggccagtg tgtgggatta cgacctggta ctgatggcgg tttcccatct
     1741 aaccgaatcc atgaaccgat accgggaagg gaagggagac aagcccggcc gcgtgttccg
     1801 tccacacgtt gcggacgtac tcaagttctg ccggcgagcc gatggcggaa agcagaaaga
     1861 cgacctggta gaaacctgca ttcggttaaa caccacgcac gttgccatgc agcgtacgaa
     1921 gaaggccaag aacggccgcc tggtgacggt atccgagggt gaagccttga ttagccgcta
     1981 caagatcgta aagagcgaaa ccgggcggcc ggagtacatc gagatcgagc tagctgattg
     2041 gatgtaccgc gagatcacag aaggcaagaa cccggacgtg ctgacggttc accccgatta
     2101 ctttttgatc gatcccggca tcggccgttt tctctaccgc ctggcacgcc gcgccgcagg
     2161 caaggcagaa gccagatggt tgttcaagac gatctacgaa cgcagtggca gcgccggaga
     2221 gttcaagaag ttctgtttca ccgtgcgcaa gctgatcggg tcaaatgacc tgccggagta
     2281 cgatttgaag gaggaggcgg ggcaggctgg cccgatccta gtcatgcgct accgcaacct
     2341 gatcgagggc gaagcatccg ccggttccta atgtacggag cagatgctag ggcaaattgc
     2401 cctagcaggg gaaaaaggtc gaaaaggact ctttcctgtg gatagcacgt acattgggaa
     2461 cccaaagccg tacattggga accggaaccc gtacattggg aacccaaagc cgtacattgg
     2521 gaaccggtca cacatgtaag tgactgatat aaaagagaaa aaaggcgatt tttccgccta
     2581 aaactcttta aaacttatta aaactcttaa aacccgcctg gcctgtgcat aactgtctgg
     2641 ccagcgcaca gccgaagtgc tgcaaaaagc gcctaccctt cggtcgctgc gctccctacg
     2701 ccccgccgct tcgcgtcggc ctatcgcggc cgctggccgc tcaaaaatgg ctggcctacg
     2761 gccaggcaat ctaccagggc gcggacaagc cgcgccgtcg ccactcgacc gccggcgccc
     2821 acatcaaggc accctgcctc gcgcgtttcg gtgatgacgg tgaaaacctc tgacacatgc
     2881 agctcccggt gacggtcaca gcttgtctgt aagcggatgc cgggagcaga caagcccgtc
     2941 agggcgcgtc agcgggtgtt ggcgggtgtc ggggcgcagc catgacccag tcacgtagcg
     3001 atagcggagt gtatactggc ttaactatgc ggcatcagag cagattgtac tgagagtgca
     3061 ccatatgcgg tgtgaaatac cgcacagatg cgtaaggaga aaataccgca tcaggcgctc
     3121 atccgcttcc tcgctcactg actcgctgcg ctcggtcgtt cggctgcggc gagcggtatc
     3181 agctcactca aaggcggtaa tacggttatc cacagaatca ggggataacg caggaaagaa
     3241 catgtgagca aaaggccagc aaaaggccag gaaccgtaaa aaggccgcgt tgctggcgtt
     3301 tttccatagg ctccgccccc ctgacgagca tcacaaaaat cgacgctcaa gtcagaggtg
     3361 gcgaaacccg acaggactat aaagatacca ggcgtttccc cctggaagct ccctcgtgcg
     3421 ctctcctgtt ccgaccctgc cgcttaccgg atacctgtcc gcctttctcc cttcgggaag
     3481 cgtggcgctt tctcatagct cacgctgtag gtatctcagt tcggtgtagg tcgttcgctc
     3541 caagctgggc tgtgtgcacg aaccccccgt tcagcccgac cgctgcgcct tatccggtaa
     3601 ctatcgtctt gagtccaacc cggtaagaca cgacttatcg ccactggcag cagccactgg
     3661 taacaggatt agcagagcga ggtatgtagg cggtgctaca gagttcttga agtggtggcc
     3721 taactacggc tacactagaa ggacagtatt tggtatctgc gctctgctga agccagttac
     3781 cttcggaaaa agagttggta gctcttgatc cggcaaacaa accaccgctg gtagcggtgg
     3841 tttttttgtt tgcaagcagc agattacgcg cagaaaaaaa ggatctcaag aagatccttt
     3901 gatcttttct acggggtctg acgctcagtg gaacgaaaac tcacgttaag ggattttggt
     3961 catgcattct aggtgattat ttgccgacta ccttggtgat ctcgcctttc acgtagtgga
     4021 caaattcttc caactgatct gcgcgcgagg ccaagcgatc ttcttcttgt ccaagataag
     4081 cctgtctagc ttcaagtatg acgggctgat actgggccgg caggcgctcc attgcccagt
     4141 cggcagcgac atccttcggc gcgattttgc cggttactgc gctgtaccaa atgcgggaca
     4201 acgtaagcac tacatttcgc tcatcaccag cccagtcggg cggcgagttc catagcgtta
     4261 aggtttcatt tagcgcctca aatagatcct gttcaggaac cggatcaaag agttcctccg
     4321 ccgctggacc taccaaggca acgctatgtt ctcttgcttt tgtcagcaag atagccagat
     4381 caatgtcgat cgtggctggc tcgaagatac ctgcaagaat gtcattgcgc tgccattctc
     4441 caaattgcag ttcgcgctta gctggataac gccacggaat gatgtcgtcg tgcacaacaa
     4501 tggtgacttc tacagcgcgg agaatctcgc tctctccagg ggaagccgaa gtttccaaaa
     4561 ggtcgttgat caaagctcgc cgcgttgttt catcaagcct tacggtcacc gtaaccagca
     4621 aatcaatatc actgtgtggc ttcaggccgc catccactgc ggagccgtac aaatgtacgg
     4681 ccagcaacgt cggttcgaga tggcgctcga tgacgccaac tacctctgat agttgagtcg
     4741 atacttcggc gatcaccgct tccctcataa tgtttaactt tgttttaggg cgactgccct
     4801 gctgcgtaac atcgttgctg ctccataaca tcaaacatcg acccacggcg taacgcgctt
     4861 gctgcttgga tgcccgaggc atagactgta ccccaaaaaa acagtcataa caagccatga
     4921 aaaccgccac tgcgccgtta ccaccgctgc gttcggtcaa ggttctggac cagttgcgtg
     4981 agcgcatacg ctacttgcat tacagcttac gaaccgaaca ggcttatgtc cactgggttc
     5041 gtgccttcat ccgtttccac ggtgtgcgtc acccggcaac cttgggtagc agcgaagtcg
     5101 aggcatttct gtcctggctg gaacagaact tattatttcc ttcctctttt ctacagtatt
     5161 taaagatacc ccaagaagct aattataaca agacgaactc caattcactg ttccttgcat
     5221 tctaaaacct taaataccag aaaacagctt tttcaaagtt gttttcaaag ttggcgtata
     5281 acatagtatc gacggagccg attttgaaac cgcggtgatc acaggcagca acgctctgtc
     5341 atcgttacaa tcaacatgct accctccgcg agatcatccg tgtttcaaac ccggcagctt
     5401 agttgccgtt cttccgaata gcatcggtaa catgagcaaa gtctgccgcc ttacaacggc
     5461 tctcccgctg acgccgtccc ggactgatgg gctgcctgta tcgagtggtg attttgtgcc
     5521 gagctgccgg tcggggagct gttggctggc tggtggcagg atatattgtg gtgtaaacat
     5581 aacggatcCg gtctcaggag aatgaggagA GATTAGCCTT TTCAATTTCA GAAAGAATGC
     5641 TAACCCACAG ATGGTTAGAG AGGCTTACGC AGCAAGTCTC ATCAAGACGA TCTACCCGAG
     5701 CAATAATCTA CAGGAAATCA AATACCTTCC CAAGAAGGTT AAAGATGCAG TCAAAAGATT
     5761 CAGGACTAAC TGCATCAAGA ACACAGAGAA AGATATATTT CTCAAGATCA GAAGTACTAT
     5821 TCCAGTATGG ACGATTCAAG GCTTGCTTCA CAAACCAAGG CAAGTAATAG AGATTGGAGT
     5881 CTCTAAAAAG GTAGTTCCCA CTGAATCAAA GGCCATGGAG TCAAAGATTC AAATAGAGGA
     5941 CCTAACAGAA CTCGCCGTAA AGACTGGCGA ACAGTTCATA CAGAGTCTCT TACGACTCAA
     6001 TGACAAGAAG AAAATCTTCG TCAACATGGT GGAGCACGAC ACACTTGTCT ACTCCAAAAA
     6061 TATCAAAGAT ACAGTCTCAG TAGACCAAAG GGCAATTGAG ACTTTTCAAC AAAGGGTAAT
     6121 ATCCGGAAAC CTCCTCGGAT TCCATTGCCC AGCTATCTGT CACTTTATTG TGAAGATAGT
     6181 GGAAAAGGAA GGTGGCTCCT ACAAATGCCA TCATTGCGAT AAAGGAAAGG CCATCGTTGA
     6241 AGATGCCTCT GCCGACAGTG GTCCCAAAGA TGGACCCCCA CCCACGAGGA GCATCGTGGA
     6301 AAAAGAAAAC GTTCCAACCA CGTCTACAAA GCAAGTGGAT TGATGTGATA TCTCCACTGA
     6361 CGTAAGGGAT GACGCACAAT CCCACTATCC TTCGCAAGAC CCTTCCTCTA TATAAGGAAG
     6421 TTCATTTCAT TTGGAGAGAA CACGGGGGAC TCTAGAGGAT CCAACATCAC CAATGaaaaa
     6481 gcctgaactc accgcgacgt ctgtcgagaa gtttctgatc gaaaagttcg acagcgtctc
     6541 cgacctgatg cagctctcgg agggcgaaga atctcgtgct ttcagcttcg atgtaggagg
     6601 gcgtggatat gtcctgcggg taaatagctg cgccgatggt ttctacaaag atcgttatgt
     6661 ttatcggcac tttgcatcgg ccgcgctccc gattccggaa gtgcttgaca ttggggagtt
     6721 tagcgagagc ctgacctatt gcatctcccg ccgttcacag ggtgtcacgt tgcaagacct
     6781 gcctgaaacc gaactgcccg ctgttctaca accggtcgcg gaggctatgg atgcgatcgc
     6841 tgcggccgat cttagccaga cgagcgggtt cggcccattc ggaccgcaag gaatcggtca
     6901 atacactaca tggcgtgatt tcatatgcgc gattgctgat ccccatgtgt atcactggca
     6961 aactgtgatg gacgacaccg tcagtgcgtc cgtcgcgcag gctctcgatg agctgatgct
     7021 ttgggccgag gactgccccg aagtccggca cctcgtgcac gcggatttcg gctccaacaa
     7081 tgtcctgacg gacaatggcc gcataacagc ggtcattgac tggagcgagg cgatgttcgg
     7141 ggattcccaa tacgaggtcg ccaacatctt cttctggagg ccgtggttgg cttgtatgga
     7201 gcagcagacg cgctacttcg agcggaggca tccggagctt gcaggatcgc cacgactccg
     7261 ggcgtatatg ctccgcattg gtcttgacca actctatcag agcttggttg acggcaattt
     7321 cgatgatgca gcttgggcgc agggtcgatg cgacgcaatc gtccgatccg gagccgggac
     7381 tgtcgggcgt acacaaatcg cccgcagaag cgcggccgtc tggaccgatg gctgtgtaga
     7441 agtactcgcc gatagtggaa accgacgccc cagcactcgt ccgagggcaa agaaatagGC
     7501 TTctctagct agagtcgatc gacaagctcg agtttctcca taataatgtg tgagtagttc
     7561 ccagataagg gaattagggt tcctataggg tttcgctcat gtgttgagca tataagaaac
     7621 ccttagtatg tatttgtatt tgtaaaatac ttctatcaat aaaatttcta attcctaaaa
     7681 Ccaaaatcca gtactaaaat ccagatcgct agcaaggagc ggagtactgt cctccgagcg
     7741 gagtactgtc ctccgagcgg agtactgtcc tccgagcgga gtactgtcct ccgagcggag
     7801 tactgtcctc cgagcggaga ctctagaagc tactccacgt ccataaggga cacatcacaa
     7861 tcccactatc cttcgcaaga cccttcctct atataaggaa gttcatttca tttggagagg
     7921 acgacctgca ggtcgacgga tccaaggaga tataacaaat ggtgagcaag ggcgaggagc
     7981 tgttcaccgg ggtggtgccc atcctggtcg agctggacgg cgacgtaaac ggccacaagt
     8041 tcagcgtgtc cggcgagggc gagggcgatg ccacctacgg caagctgacc ctgaagctga
     8101 tctgcaccac cggcaagctg cccgtgccct ggcccaccct cgtgaccacc ctgggctacg
     8161 gcctgcagtg cttcgcccgc taccccgacc acatgaagca gcacgacttc ttcaagtccg
     8221 ccatgcccga aggctacgtc caggagcgca ccatcttctt caaggacgac ggcaactaca
     8281 agacccgcgc cgaggtgaag ttcgagggcg acaccctggt gaaccgcatc gagctgaagg
     8341 gcatcgactt caaggaggac ggcaacatcc tggggcacaa gctggagtac aactacaaca
     8401 gccacaacgt ctatatcacc gccgacaagc agaagaacgg catcaaggcc aacttcaaga
     8461 tccgccacaa catcgaggac ggcggcgtgc agctcgccga ccactaccag cagaacaccc
     8521 ccatcggcga cggccccgtg ctgctgcccg acaaccacta cctgagctac cagtccaagc
     8581 tgagcaaaga ccccaacgag aagcgcgatc acatggtcct gctggagttc gtgaccgccg
     8641 ccgggatcac tctcggcatg gacgagctgt acaaggcttc ggctgcagcg gccgaattca
     8701 agcgtgaaga acaagcaagg aaagctaagg tgaacaatga gaaaaagacg gaaatagtga
     8761 aaccagagag ttgtagcaat gaaggagatg tcaaggatct gaaaagaaag gactctgagg
     8821 atggaaacga gggtgaggaa gaagaagctt cttcgaaacc gaaaaagcca aaagttgctc
     8881 tttctcatct tcaggacatt gacgacacag aagctgatca agaagaagag taagcttgag
     8941 ctcgaatttc cccgatcgtt caaacatttg gcaataaagt ttcttaagat tgaatcctgt
     9001 tgccggtctt gcgatgatta tcatataatt tctgttgaat tacgttaagc atgtaataat
     9061 taacatgtaa tgcatgacgt tatttatgag atgggttttt atgattagag tcccgcaatt
     9121 atacatttaa tacgcgatag aaaacaaaat atagcgcgca aactaggata aattatcgcg
     9181 cgcggtgtca tctatgttac tagatcGATC CGTATCGATA GCctctagct agagtcgatc
     9241 gacaagctcg agtttctcca taataatgtg tgagtagttc ccagataagg gaattagggt
     9301 tcctataggg tttcgctcat gtgttgagca tataagaaac ccttagtatg tatttgtatt
     9361 tgtaaaatac ttctatcaat aaaatttcta attcctaaaa Tcaaaatcca gtactaaaat
     9421 ccagatCGCT atacaggaga cggggcggat aaaaattttg gcggtgtttc cagccctcca
     9481 accactaaat gcgaaaccgc ccaacccaaa acctccttgc ggatagatct cgggtacagt
     9541 gtttaccgtg cggggggaaa cgtgcatggc attattccga cagcctgaac tcaggttggg
     9601 ggccgagcgg ggagaaggcc gcggtgcggt catgacaagg gaatcgagtc gcaggacgtg
     9661 gaagcccaaa gtcggcgacc cctggcttcg gaaatcattg cgtaatccgg acttccctgc
     9721 aaggcccggc acggccatga tggcacatgg gtcattcggt gggccggggg tggtcaccgg
     9781 actcgaacgt gagaatagca tttctggcca taggctcgaa ccaggcgatc gtaggtgtgg
     9841 acatgctacc ggcagcggga tggggaccgt cgaaaccggg cggacggacc ggcaggtgcg
     9901 gcagtcgggg cccgaaagag gacgacgagg gccgggaaga actgggacga cgggggtgac
     9961 gcgtcgcgta gcgtggagaa gcaaggcccc gagcgacggg acgacgaggc cggacgtgag
    10021 tctctgcagt cctccgcaag gcacgaacga agggaacgac gagcgctgaa agggtcgaac
    10081 aagtggactg tcgctgcggc caggatcgac ggggaccggg gctagctaga tcggggcgac
    10141 tgaccgactg accctctgaa tgtccgtcca tctggaaggg aatttcggag caggattaaa
    10201 tagctacacg acccaggact gtggccccag agcgtgccga gcctcagcgc cccactcacg
    10261 agggcgaaac caaacgcatg gctcccgtcg gcccagctgt gccgcgtcgg acacttcgtc
    10321 attgattatc cgcccgtcgg gccgatggcg cgaccggaac agcatttacc agattgttcc
    10381 agacagcctc ggggatttag gtctagtagc tgtccgagct tggcgtgcag cttcggttcg
    10441 gtgcccggaa gttaccagca ccaaaacgcg tggaacttgt agcctggagg tagctggcgt
    10501 agcggcttac ttgttgcgga tagaagagag tcccgcagga gatcgggtgg agtgccaccg
    10561 gaccgggtgt tccggtcccc attgaggaca gaacggtagc tggctcggat gtgtggataa
    10621 agttgccgtc gcctgtcgcg atggatggat ggatggaagg atggatggag ccagtgattc
    10681 tgggtgccga gtgcggatgt gtcacgggga aggctgcgag gaacggcaaa acgtgcctcg
    10741 accgtgtaac atgacgcaaa cggcagcggg gcggcatgcc atccgccggg gccatgccgc
    10801 gtggccgtcg gattcgagat ccaccgagcc ggagagcccg aagcactgac ggatgaagtc
    10861 cacgccagaa actcggggga cgtacgtggt atcgaaggcc gaggaggagg acagagagcg
    10921 gaatcgggac ataaccgggc caaccgtccg atcccgaatc cgaaggtgga gggactttgc
    10981 gtccggagat tcagagccgt gaaacgcgaa atgcagcgtc agacgccgga agcttcgtcg
    11041 cgctggatgg cgggcgagaa gagggttctg atttgaccgg cggatgcgga tgcgggtgcg
    11101 gatccgacag tcgaatggga agggaggact gcaattcacg gccacgaccg ggagcaggac
    11161 tgactttgaa ctggtacgga gcgagggtgt gcgggcggag catattccgt ccacatcgaa
    11221 gtcggggtcg gtactgttag ggaggtgggg tggggttggg tcgggtcggg ccgcgtgatg
    11281 agatggctat ggcggtcgtc gtcgtcgtcg tcgtccgtgc tgcctgtgct gctgctgctc
    11341 ctcctccttg cgctgccgtc ccgggctgcc tcgctcgcct gcctcgccct cctcctcctc
    11401 ctcgccctcg tcctcgctgc ctgcccttgc tggctttgct tatgagattg tgagaaatag
    11461 gcaggctggc cgggctggtt ggcgattgac tctctgcaac gctcctcccc tccccttgcc
    11521 ttcaggacag ggttggtgat tctcttctgg atctttgctc tcgctgcttg cgttgccttg
    11581 cgttgcgttg ctcgcccgtg ttcttgaatt gggattgcta gtgctccggt gtttgatttc
    11641 gtgtctcgtc gtcgtcctcg cggtccctgt cgctgtgagt ggtgcgtgcg tgactgttgt
    11701 tggttcgcgt gtgcacttgt ttgggtggag tttagcgcaa gagaggaggg aaggaagagt
    11761 gttcgaagag aggtgccggg cgacggtggg aatcaggcac cgctatctgg ccgaggcaga
    11821 ggcaaaggca gaggcaggca ggcggagacg tagagagcgg gggcgagaga agggaaggaa
    11881 gagagagaga gagagagaga gagagagaga gagagagaga gagggagagg ttgcctatag
    11941 agtcggggag atctgtgtta ggcttcttct tggtgaagtg tatgttggca gcagcgtcgt
    12001 cggcagggta ccttcccgtt ctctcacgcc gccgctttcg tcctcttgcc acgccctgcc
    12061 cgctgcgggc tgggccgagt cgtcctggcc cctgtgttgt ccaccgagtt ctagggcttt
    12121 cctgcgtgcg cgtgcgatag ttcgatgccc ttctctttga ggtttctttt gccgccactc
    12181 gactgatcat gttttgtgca tatatcgtgg gcctgctctt tgcttcaggg tttccttcaa
    12241 gcttgctatc aacgacggac cttcggcttt cctgctagtg gagcgtatcg acccgttaat
    12301 ttgacgtggt ttttcatcat cgcgcttcga ggatctctgt gactggcatc ggggaaccaa
    12361 agacaactga tttgatcgaa cttagaagtt tgtgttcaga gaaacaatct aaagaggtag
    12421 attcgagagc agttgggaag cgcttggcgg tgctggtgcc caatggtgag caagggcgag
    12481 gcagtgatca aggagttcat gcggttcaag gtgcacatgg agggctccat gaacggccac
    12541 gagttcgaga tcgagggcga gggcgagggc cgcccctacg agggcaccca gaccgccaag
    12601 ctgaaggtga ccaagggtgg ccccctgccc ttctcctggg acatcctgtc ccctcagttc
    12661 atgtacggct ccagggcctt catcaagcac cccgccgaca tccccgacta ctataagcag
    12721 tccttccccg agggcttcaa gtgggagcgc gtgatgaact tcgaggacgg cggcgccgtg
    12781 accgtgaccc aggacacctc cctggaggac ggcaccctga tctacaaggt gaagctccgc
    12841 ggcaccaact tccctcctga cggccccgta atgcagaaga agacaatggg ctgggaagcg
    12901 tccaccgagc ggttgtaccc cgaggacggc gtgctgaagg gcgacattaa gatggccctg
    12961 cgcctgaagg acggcggccg ctacctggcg gacttcaaga ccacctacaa ggccaagaag
    13021 cccgtgcaga tgcccggcgc ctacaacgtc gaccgcaagt tggacatcac ctcccacaac
    13081 gaggactaca ccgtggtgga acagtacgaa cgctccgagg gccgccactc caccggcggc
    13141 atggacgagc tgtacaaggc ttcgggagct gcggcagctg ccgctgcggc agcggccgaa
    13201 ttcaagcgct tgaaaatgag tacagccact ttcgtagaga ttattcttgc tatcatcttg
    13261 cctcctctcg gcgtctttct caaatttggt tgcaaggttg agttttggat atgtttgatt
    13321 ttgacgctgt ttggttatct tcccggaatc ctttacgctc tttatatcat caccttttga
    13381 tgagcttgag ctcgaatttc cccgatcgtt caaacatttg gcaataaagt ttcttaagat
    13441 tgaatcctgt tgccggtctt gcgatgatta tcatataatt tctgttgaat tacgttaagc
    13501 atgtaataat taacatgtaa tgcatgacgt tatttatgag atgggttttt atgattagag
    13561 tcccgcaatt atacatttaa tacgcgatag aaaacaaaat atagcgcgca aactaggata
    13621 aattatcgcg cgcggtgtca tctatgttac tagatcGATC CGTATCGATA GCctctagct
    13681 agagtcgatc gacaagctcg agtttctcca taataatgtg tgagtagttc ccagataagg
    13741 gaattagggt tcctataggg tttcgctcat gtgttgagca tataagaaac ccttagtatg
    13801 tatttgtatt tgtaaaatac ttctatcaat aaaatttcta attcctaaaa Tcaaaatcca
    13861 gtactaaaat ccagatCGCT acagaggagt cgatctagta acatagatga caccgcgcgc
    13921 gataatttat cctagtttgc gcgctatatt ttgttttcta tcgcgtatta aatgtataat
    13981 tgcgggactc taatcataaa aacccatctc ataaataacg tcatgcatta catgttaatt
    14041 attacatgct taacgtaatt caacagaaat tatatgataa tcatcgcaag accggcaaca
    14101 ggattcaatc ttaagaaact ttattgccaa atgtttgaac gatctgcttg acaagcctac
    14161 ccaccgtact cgtcaattcc aagggcatcg gtaaacatct gctcaaactc gaagtcggcc
    14221 gtatccagag cgccgtaggg ggcggagtcg tggggggtaa atcccggccc cggggaatcc
    14281 ccgtccccca acatgtccag atcgaaatcg tctagcgcgt cggcatgcgc catcgccacg
    14341 tcctcgccgt ctaagtggag ctcgtccccc aggctgacgt cggtcggggg ggccgtcgag
    14401 acggtcaact ggcgctggcc cttgttgctg ctctcctccg aggaggaggt cgcgctgatg
    14461 cggtgctggc gcagggtgag gggcatgtcA Gtctccacgg aggccaggcg gtcggtgacg
    14521 gcgtctttgt tcacgttgtc ctggacgaag aggccggtga gcagggcttt gatgtcctgg
    14581 agggagtcca ttttcaggat catgtcgagg tcctctcgag ggaagatcag gaggaaCAgc
    14641 tgctccaggc gctccaggcg ggactccact tcggtgaggt gggcgcgggt cagcggggag
    14701 cgcttggttt tgggagagta gcgacactcc cagttgttct tcagacactt ggcgcacttc
    14761 ggcttcttct tggagcactt gagcttcttg aggcggcaga tgtcgcaggc ctgctcgatg
    14821 gaggacagga gcttcattgt tggatccggt tctctccaaa tgaaatgaac ttccttatat
    14881 agaggaaggg tcttgcgaag atccagtCGC Taggtatact tgagaccGGA TCCtgacagg
    14941 atatattggc gggtaaacct aagagaaaag agcgtttatt agaataatcg gatatttaaa
    15001 agggcgtgaa aaggtttatc cgttcgtcca tttgtatgtg catgccaacc acagggttcc
    15061 cctcgggatc aaagtacttt gatccaaccc ctccgctgct atagtgcagt cggcttctga
    15121 cgttcagtgc agccgtcatc tgaaaacgac atgtcgcaca agtcctaagt tacgcgacag
    15181 gctgccgccc tgcccttttc ctggcgtttt cttgtcgcgt gttttagtcg cataaagtag
    15241 aatacttgcg actagaaccg gagacattac gccatgaaca agagcgccgc cgctggcctg
    15301 ctgggctatg cccgcgtcag caccgacgac caggacttga ccaaccaacg ggccgaactg
    15361 cacgcggccg gctgcaccaa gctgttttcc gagaagatca ccggcaccag gcgcgaccgc
    15421 ccggagctgg ccaggatgct tgaccaccta cgccctggcg acgttgtgac agtgaccagg
    15481 ctagaccgcc tggcccgcag cacccgcgac ctactggaca ttgccgagcg catccaggag
    15541 gccggcgcgg gcctgcgtag cctggcagag ccgtgggccg acaccaccac gccggccggc
    15601 cgcatggtgt tgaccgtgtt cgccggcatt gccgagttcg agcgttccct aatcatcgac
    15661 cgcacccgga gcgggcgcga ggccgccaag gcccgaggcg tgaagtttgg cccccgccct
    15721 accctcaccc cggcacagat cgcgcacgcc cgcgagctga tcgaccagga aggccgcacc
    15781 gtgaaagagg cggctgcact gcttggcgtg catcgctcga ccctgtaccg cgcacttgag
    15841 cgcagcgagg aagtgacgcc caccgaggcc aggcggcgcg gtgccttccg tgaggacgca
    15901 ttgaccgagg ccgacgccct ggcggccgcc gagaatgaac gccaagagga acaagcatga
    15961 aaccgcacca ggacggccag gacgaaccgt ttttcattac cgaagagatc gaggcggag
//
LOCUS       L2_295-CsA             23002 bp ds-DNA     circular     20-DEC-2021
DEFINITION  .
KEYWORDS    "Plasmid size, bp:23002" "Insert length:16303" "Vector length"
            "Plasmids Box- Number" "Availability" "kit" "Concentration (ng/ul)"
            "Glycerol stock" "Description" "Original name" "Acceptor plasmid/
            Assembly description" "Bacteria resistance:Sm" "Plant
            resistance:Hyg" "Analysis of plasmid (sequence, RE)" "Designer:MR /
            SSG" "Builder:MR" "Curator (annotations, seq, schema):MR / SSG"
COMMENT     L2_295 looks good, others seem to have failed, confirming plates,
            will need to repeat
FEATURES             Location/Qualifiers
     promoter        complement(1..134)
                     /label="Spm\Promoter"
                     /ApEinfo_revcolor="#75c6a9"
                     /ApEinfo_fwdcolor="#75c6a9"
     misc_feature    567..592
                     /label="LB"
                     /ApEinfo_revcolor="#b7e6d7"
                     /ApEinfo_fwdcolor="#b7e6d7"
     misc_feature    602..602
                     /label="a > C"
                     /ApEinfo_revcolor="#c7b0e3"
                     /ApEinfo_fwdcolor="#c7b0e3"
     misc_feature    610..613
                     /label="GGAG fusion site"
                     /ApEinfo_revcolor="#c7b0e3"
                     /ApEinfo_fwdcolor="#c7b0e3"
     promoter        623..687
                     /label="35S pro"
                     /ApEinfo_revcolor="#5573ff"
                     /ApEinfo_fwdcolor="#5573ff"
     misc_feature    623..1457
                     /label="p35S-BP"
                     /ApEinfo_revcolor="#b1ff67"
                     /ApEinfo_fwdcolor="#b1ff67"
     misc_feature    685..687
                     /label="BspMI"
                     /ApEinfo_revcolor="#ff1827"
                     /ApEinfo_fwdcolor="#ff1827"
     misc_feature    689..690
                     /label="BspMI"
                     /ApEinfo_revcolor="#ff1827"
                     /ApEinfo_fwdcolor="#ff1827"
     promoter        689..722
                     /label="35S pro"
                     /ApEinfo_revcolor="#5573ff"
                     /ApEinfo_fwdcolor="#5573ff"
     misc_feature    721..722
                     /label="BpmI"
                     /ApEinfo_revcolor="#ff1827"
                     /ApEinfo_fwdcolor="#ff1827"
     misc_feature    724..726
                     /label="BpmI"
                     /ApEinfo_revcolor="#ff1827"
                     /ApEinfo_fwdcolor="#ff1827"
     promoter        724..1093
                     /label="35S pro"
                     /ApEinfo_revcolor="#5573ff"
                     /ApEinfo_fwdcolor="#5573ff"
     misc_feature    1093..1093
                     /label="BbsI"
                     /ApEinfo_revcolor="#ff1827"
                     /ApEinfo_fwdcolor="#ff1827"
     misc_feature    1095..1098
                     /label="BbsI"
                     /ApEinfo_revcolor="#ff1827"
                     /ApEinfo_fwdcolor="#ff1827"
     promoter        1095..1320
                     /label="35S pro"
                     /ApEinfo_revcolor="#5573ff"
                     /ApEinfo_fwdcolor="#5573ff"
     misc_feature    1318..1320
                     /label="BbsI"
                     /ApEinfo_revcolor="#ff1827"
                     /ApEinfo_fwdcolor="#ff1827"
     promoter        1322..1338
                     /label="35S pro"
                     /ApEinfo_revcolor="#5573ff"
                     /ApEinfo_fwdcolor="#5573ff"
     misc_feature    1335..1338
                     /label="BbsI"
                     /ApEinfo_revcolor="#ff1827"
                     /ApEinfo_fwdcolor="#ff1827"
     misc_feature    1340..1340
                     /label="BbsI"
                     /ApEinfo_revcolor="#ff1827"
                     /ApEinfo_fwdcolor="#ff1827"
     promoter        1340..1457
                     /label="35S pro"
                     /ApEinfo_revcolor="#5573ff"
                     /ApEinfo_fwdcolor="#5573ff"
     misc_feature    1348..1355
                     /label="New Feature"
                     /ApEinfo_revcolor="#85dae9"
                     /ApEinfo_fwdcolor="#85dae9"
     misc_feature    1390..1394
                     /label="New Feature"
                     /ApEinfo_revcolor="#85dae9"
                     /ApEinfo_fwdcolor="#85dae9"
     misc_feature    1406..1406
                     /label=-46
                     /ApEinfo_revcolor="#85dae9"
                     /ApEinfo_fwdcolor="#85dae9"
     misc_feature    1422..1428
                     /label="New Feature"
                     /ApEinfo_revcolor="#85dae9"
                     /ApEinfo_fwdcolor="#85dae9"
     misc_feature    1452..1452
                     /label="TSS"
                     /ApEinfo_revcolor="#85dae9"
                     /ApEinfo_fwdcolor="#85dae9"
     misc_feature    1455..1455
                     /label="TSS Le Masson et al., 2012"
                     /ApEinfo_revcolor="#85dae9"
                     /ApEinfo_fwdcolor="#85dae9"
     misc_feature    1458..1479
                     /label="match with L2-500"
                     /ApEinfo_revcolor="#84b0dc"
                     /ApEinfo_fwdcolor="#84b0dc"
     CDS             1486..2511
                     /label="HygR2 (seq a bit diff from MoClo, but same AA, except Q>K)"
                     /ApEinfo_revcolor="#9eafd2"
                     /ApEinfo_fwdcolor="#9eafd2"
     terminator      2516..2719
                     /label="35S ter-MoClo"
                     /ApEinfo_revcolor="#75c6a9"
                     /ApEinfo_fwdcolor="#75c6a9"
     misc_feature    2733..2736
                     /label="PROM5 overhang"
                     /ApEinfo_revcolor="#b1ff67"
                     /ApEinfo_fwdcolor="#b1ff67"
     misc_feature    2737..4528
                     /label="protf_ERF_20"
                     /ApEinfo_revcolor="#ffef86"
                     /ApEinfo_fwdcolor="#ffef86"
     misc_feature    2919..2925
                     /label="Restriction site removed"
                     /ApEinfo_revcolor="#f96381"
                     /ApEinfo_fwdcolor="#f96381"
     misc_feature    4298..4303
                     /label="Restriction site removed"
                     /ApEinfo_revcolor="#84b0dc"
                     /ApEinfo_fwdcolor="#84b0dc"
     misc_feature    4529..4532
                     /label="PROM5 overhang"
                     /ApEinfo_revcolor="#b1ff67"
                     /ApEinfo_fwdcolor="#b1ff67"
     misc_feature    4533..4536
                     /label="CDS- overhang"
                     /ApEinfo_revcolor="#ffef86"
                     /ApEinfo_fwdcolor="#ffef86"
     CDS             4537..5247
                     /label="CDS12_mVenus"
                     /ApEinfo_revcolor="#84b0dc"
                     /ApEinfo_fwdcolor="#84b0dc"
     misc_feature    5152..5154
                     /label="A206K, monomer"
                     /ApEinfo_revcolor="#f96381"
                     /ApEinfo_fwdcolor="#f96381"
     misc_feature    complement(5241..5247)
                     /label="2R-primer-binding part"
                     /ApEinfo_revcolor="#b7e6d7"
                     /ApEinfo_fwdcolor="#b7e6d7"
     misc_feature    complement(5241..5256)
                     /label="8R primer"
                     /ApEinfo_revcolor="#d59687"
                     /ApEinfo_fwdcolor="#d59687"
     misc_feature    5248..5252
                     /label="mVenus"
                     /ApEinfo_revcolor="#f96381"
                     /ApEinfo_fwdcolor="#f96381"
     misc_feature    5253..5256
                     /label="CDS- overhang"
                     /ApEinfo_revcolor="#f58a5e"
                     /ApEinfo_fwdcolor="#f58a5e"
     misc_feature    5257..5268
                     /label="Linker"
                     /ApEinfo_revcolor="#c7b0e3"
                     /ApEinfo_fwdcolor="#c7b0e3"
     misc_feature    5257..5508
                     /label="ctaglinker-N7"
                     /ApEinfo_revcolor="#84b0dc"
                     /ApEinfo_fwdcolor="#84b0dc"
     transit_peptide 5269..5508
                     /label="N7-NLS"
                     /ApEinfo_revcolor="#ffef86"
                     /ApEinfo_fwdcolor="#ffef86"
     misc_feature    5287..5287
                     /label="SapI(1)"
                     /ApEinfo_revcolor="#f58a5e"
                     /ApEinfo_fwdcolor="#f58a5e"
     misc_feature    5516..5527
                     /label="part vector pEGAD (before term)"
                     /ApEinfo_revcolor="#ff9ccd"
                     /ApEinfo_fwdcolor="#ff9ccd"
     misc_feature    5529..5782
                     /label="nosT-common BP and MoClo"
                     /ApEinfo_revcolor="#b4abac"
                     /ApEinfo_fwdcolor="#b4abac"
     polyA_site      5529..6001
                     /label="NosT35ST- BP15"
                     /ApEinfo_revcolor="#ffef86"
                     /ApEinfo_fwdcolor="#ffef86"
     terminator      5798..6001
                     /label="35S ter-MoClo"
                     /ApEinfo_revcolor="#75c6a9"
                     /ApEinfo_fwdcolor="#75c6a9"
     misc_feature    5976..5976
                     /label="mut C to T"
                     /ApEinfo_revcolor="#ff9ccd"
                     /ApEinfo_fwdcolor="#ff9ccd"
     misc_feature    6015..10984
                     /label="p5_MpYUCA2"
                     /ApEinfo_revcolor="#85dae9"
                     /ApEinfo_fwdcolor="#85dae9"
     CDS             10989..11702
                     /label="mTurquoise2"
                     /ApEinfo_revcolor="#84b0dc"
                     /ApEinfo_fwdcolor="#84b0dc"
     misc_feature    10989..11704
                     /label="mTurquoise2"
                     /ApEinfo_revcolor="#f96381"
                     /ApEinfo_fwdcolor="#f96381"
     misc_feature    11709..11720
                     /label="Linker"
                     /ApEinfo_revcolor="#c7b0e3"
                     /ApEinfo_fwdcolor="#c7b0e3"
     misc_feature    11709..11960
                     /label="ctaglinker-N7"
                     /ApEinfo_revcolor="#84b0dc"
                     /ApEinfo_fwdcolor="#84b0dc"
     transit_peptide 11721..11960
                     /label="N7-NLS"
                     /ApEinfo_revcolor="#ffef86"
                     /ApEinfo_fwdcolor="#ffef86"
     misc_feature    11739..11739
                     /label="SapI(1)"
                     /ApEinfo_revcolor="#f58a5e"
                     /ApEinfo_fwdcolor="#f58a5e"
     misc_feature    11968..11979
                     /label="part vector pEGAD (before term)"
                     /ApEinfo_revcolor="#ff9ccd"
                     /ApEinfo_fwdcolor="#ff9ccd"
     misc_feature    11981..12234
                     /label="nosT-common BP and MoClo"
                     /ApEinfo_revcolor="#b4abac"
                     /ApEinfo_fwdcolor="#b4abac"
     polyA_site      11981..12453
                     /label="NosT35ST- BP15"
                     /ApEinfo_revcolor="#ffef86"
                     /ApEinfo_fwdcolor="#ffef86"
     terminator      12250..12453
                     /label="35S ter-MoClo"
                     /ApEinfo_revcolor="#75c6a9"
                     /ApEinfo_fwdcolor="#75c6a9"
     misc_feature    12428..12428
                     /label="mut C to T"
                     /ApEinfo_revcolor="#ff9ccd"
                     /ApEinfo_fwdcolor="#ff9ccd"
     promoter        12467..14258
                     /label="Prom Mapoly0106s0019"
                     /ApEinfo_revcolor="#c7b0e3"
                     /ApEinfo_fwdcolor="#c7b0e3"
     modified_base   12806..12811
                     /label="BsaI_mut"
                     /ApEinfo_revcolor="#f58a5e"
                     /ApEinfo_fwdcolor="#f58a5e"
     modified_base   13566..13571
                     /label="BsaI_mut"
                     /ApEinfo_revcolor="#faac61"
                     /ApEinfo_fwdcolor="#faac61"
     modified_base   13915..13920
                     /label="BsaI_mut"
                     /ApEinfo_revcolor="#75c6a9"
                     /ApEinfo_fwdcolor="#75c6a9"
     misc_feature    14263..15034
                     /label="utr5_Mapoly0106s0019"
                     /ApEinfo_revcolor="#85dae9"
                     /ApEinfo_fwdcolor="#85dae9"
     misc_feature    15256..15488
                     /label="utr5"
                     /ApEinfo_revcolor="#85dae9"
                     /ApEinfo_fwdcolor="#85dae9"
     CDS             15490..16185
                     /label="mScarlet-I"
                     /ApEinfo_revcolor="#9eafd2"
                     /ApEinfo_fwdcolor="#9eafd2"
     primer_bind     complement(15623..15641)
                     /label="mCherry-R"
                     /ApEinfo_revcolor="#faac61"
                     /ApEinfo_fwdcolor="#faac61"
     primer_bind     15891..15910
                     /label="mCherry-F"
                     /ApEinfo_revcolor="#f58a5e"
                     /ApEinfo_fwdcolor="#f58a5e"
     misc_feature    16186..16187
                     /label="tagRFP"
                     /ApEinfo_revcolor="#84b0dc"
                     /ApEinfo_fwdcolor="#84b0dc"
     misc_feature    16192..16410
                     /label="ctaglinker-Lti6b"
                     /ApEinfo_revcolor="#f58a5e"
                     /ApEinfo_fwdcolor="#f58a5e"
     misc_feature    16231..16242
                     /label="part 5U AtRCI2B"
                     /ApEinfo_revcolor="#c7b0e3"
                     /ApEinfo_fwdcolor="#c7b0e3"
     CDS             16243..16407
                     /label="Lti6b"
                     /ApEinfo_revcolor="#ffef86"
                     /ApEinfo_fwdcolor="#ffef86"
     misc_feature    16418..16429
                     /label="part vector pEGAD (before term)"
                     /ApEinfo_revcolor="#ff9ccd"
                     /ApEinfo_fwdcolor="#ff9ccd"
     misc_feature    16431..16684
                     /label="nosT-common BP and MoClo"
                     /ApEinfo_revcolor="#b4abac"
                     /ApEinfo_fwdcolor="#b4abac"
     polyA_site      16431..16903
                     /label="NosT35ST- BP15"
                     /ApEinfo_revcolor="#ffef86"
                     /ApEinfo_fwdcolor="#ffef86"
     terminator      16700..16903
                     /label="35S ter-MoClo"
                     /ApEinfo_revcolor="#75c6a9"
                     /ApEinfo_fwdcolor="#75c6a9"
     misc_feature    16878..16878
                     /label="mut C to T"
                     /ApEinfo_revcolor="#ff9ccd"
                     /ApEinfo_fwdcolor="#ff9ccd"
     misc_feature    16913..16916
                     /label="TACT fusion site"
                     /ApEinfo_revcolor="#c7b0e3"
                     /ApEinfo_fwdcolor="#c7b0e3"
     misc_feature    16924..16929
                     /label="inserted-Gibson"
                     /ApEinfo_revcolor="#f8d3a9"
                     /ApEinfo_fwdcolor="#f8d3a9"
     misc_feature    16930..16954
                     /label="RB"
                     /ApEinfo_revcolor="#ff9ccd"
                     /ApEinfo_fwdcolor="#ff9ccd"
     misc_feature    complement(18016..19016)
                     /label="STA\region\from\pVS1\plasmid"
                     /ApEinfo_revcolor="#ff9ccd"
                     /ApEinfo_fwdcolor="#ff9ccd"
     misc_feature    18255..18884
                     /label="pVS1 StaA"
                     /ApEinfo_revcolor="#85dae9"
                     /ApEinfo_fwdcolor="#85dae9"
     misc_feature    19313..20386
                     /label="pVS1 RepA"
                     /ApEinfo_revcolor="#d6b295"
                     /ApEinfo_fwdcolor="#d6b295"
     misc_feature    19610..20610
                     /label="pVS1-Rep\ori"
                     /ApEinfo_revcolor="#d59687"
                     /ApEinfo_fwdcolor="#d59687"
     misc_feature    20452..20646
                     /label="pVS1 oriV"
                     /ApEinfo_revcolor="#c6c9d1"
                     /ApEinfo_fwdcolor="#c6c9d1"
     misc_feature    complement(21020..21280)
                     /label="pBR322"
                     /ApEinfo_revcolor="#84b0dc"
                     /ApEinfo_fwdcolor="#84b0dc"
     misc_feature    complement(21301..21915)
                     /label="rep\(pMB1)"
                     /ApEinfo_revcolor="#ff9ccd"
                     /ApEinfo_fwdcolor="#ff9ccd"
     misc_feature    complement(21316..21904)
                     /label="ori"
                     /ApEinfo_revcolor="#d6b295"
                     /ApEinfo_fwdcolor="#d6b295"
     rep_origin      complement(21420..21700)
                     /label="pBR322\ori"
                     /ApEinfo_revcolor="#84b0dc"
                     /ApEinfo_fwdcolor="#84b0dc"
     CDS             complement(21992..23002)
                     /label="SpmR"
                     /ApEinfo_revcolor="#b7e6d7"
                     /ApEinfo_fwdcolor="#b7e6d7"
ORIGIN
        1 acgctacttg cattacagct tacgaaccga acaggcttat gtccactggg ttcgtgcctt
       61 catccgtttc cacggtgtgc gtcacccggc aaccttgggt agcagcgaag tcgaggcatt
      121 tctgtcctgg ctggaacaga acttattatt tccttcctct tttctacagt atttaaagat
      181 accccaagaa gctaattata acaagacgaa ctccaattca ctgttccttg cattctaaaa
      241 ccttaaatac cagaaaacag ctttttcaaa gttgttttca aagttggcgt ataacatagt
      301 atcgacggag ccgattttga aaccgcggtg atcacaggca gcaacgctct gtcatcgtta
      361 caatcaacat gctaccctcc gcgagatcat ccgtgtttca aacccggcag cttagttgcc
      421 gttcttccga atagcatcgg taacatgagc aaagtctgcc gccttacaac ggctctcccg
      481 ctgacgccgt cccggactga tgggctgcct gtatcgagtg gtgattttgt gccgagctgc
      541 cggtcgggga gctgttggct ggctggtggc aggatatatt gtggtgtaaa cataacggat
      601 cCggtctcag gagaatgagg agAGATTAGC CTTTTCAATT TCAGAAAGAA TGCTAACCCA
      661 CAGATGGTTA GAGAGGCTTA CGCAGCAAGT CTCATCAAGA CGATCTACCC GAGCAATAAT
      721 CTACAGGAAA TCAAATACCT TCCCAAGAAG GTTAAAGATG CAGTCAAAAG ATTCAGGACT
      781 AACTGCATCA AGAACACAGA GAAAGATATA TTTCTCAAGA TCAGAAGTAC TATTCCAGTA
      841 TGGACGATTC AAGGCTTGCT TCACAAACCA AGGCAAGTAA TAGAGATTGG AGTCTCTAAA
      901 AAGGTAGTTC CCACTGAATC AAAGGCCATG GAGTCAAAGA TTCAAATAGA GGACCTAACA
      961 GAACTCGCCG TAAAGACTGG CGAACAGTTC ATACAGAGTC TCTTACGACT CAATGACAAG
     1021 AAGAAAATCT TCGTCAACAT GGTGGAGCAC GACACACTTG TCTACTCCAA AAATATCAAA
     1081 GATACAGTCT CAGTAGACCA AAGGGCAATT GAGACTTTTC AACAAAGGGT AATATCCGGA
     1141 AACCTCCTCG GATTCCATTG CCCAGCTATC TGTCACTTTA TTGTGAAGAT AGTGGAAAAG
     1201 GAAGGTGGCT CCTACAAATG CCATCATTGC GATAAAGGAA AGGCCATCGT TGAAGATGCC
     1261 TCTGCCGACA GTGGTCCCAA AGATGGACCC CCACCCACGA GGAGCATCGT GGAAAAAGAA
     1321 AACGTTCCAA CCACGTCTAC AAAGCAAGTG GATTGATGTG ATATCTCCAC TGACGTAAGG
     1381 GATGACGCAC AATCCCACTA TCCTTCGCAA GACCCTTCCT CTATATAAGG AAGTTCATTT
     1441 CATTTGGAGA GAACACGGGG GACTCTAGAG GATCCAACAT CACCAATGaa aaagcctgaa
     1501 ctcaccgcga cgtctgtcga gaagtttctg atcgaaaagt tcgacagcgt ctccgacctg
     1561 atgcagctct cggagggcga agaatctcgt gctttcagct tcgatgtagg agggcgtgga
     1621 tatgtcctgc gggtaaatag ctgcgccgat ggtttctaca aagatcgtta tgtttatcgg
     1681 cactttgcat cggccgcgct cccgattccg gaagtgcttg acattgggga gtttagcgag
     1741 agcctgacct attgcatctc ccgccgttca cagggtgtca cgttgcaaga cctgcctgaa
     1801 accgaactgc ccgctgttct acaaccggtc gcggaggcta tggatgcgat cgctgcggcc
     1861 gatcttagcc agacgagcgg gttcggccca ttcggaccgc aaggaatcgg tcaatacact
     1921 acatggcgtg atttcatatg cgcgattgct gatccccatg tgtatcactg gcaaactgtg
     1981 atggacgaca ccgtcagtgc gtccgtcgcg caggctctcg atgagctgat gctttgggcc
     2041 gaggactgcc ccgaagtccg gcacctcgtg cacgcggatt tcggctccaa caatgtcctg
     2101 acggacaatg gccgcataac agcggtcatt gactggagcg aggcgatgtt cggggattcc
     2161 caatacgagg tcgccaacat cttcttctgg aggccgtggt tggcttgtat ggagcagcag
     2221 acgcgctact tcgagcggag gcatccggag cttgcaggat cgccacgact ccgggcgtat
     2281 atgctccgca ttggtcttga ccaactctat cagagcttgg ttgacggcaa tttcgatgat
     2341 gcagcttggg cgcagggtcg atgcgacgca atcgtccgat ccggagccgg gactgtcggg
     2401 cgtacacaaa tcgcccgcag aagcgcggcc gtctggaccg atggctgtgt agaagtactc
     2461 gccgatagtg gaaaccgacg ccccagcact cgtccgaggg caaagaaata gGCTTctcta
     2521 gctagagtcg atcgacaagc tcgagtttct ccataataat gtgtgagtag ttcccagata
     2581 agggaattag ggttcctata gggtttcgct catgtgttga gcatataaga aacccttagt
     2641 atgtatttgt atttgtaaaa tacttctatc aataaaattt ctaattccta aaaCcaaaat
     2701 ccagtactaa aatccagatc gctagcaagg agggaggctt gtttgtatct gagtatgacg
     2761 tgagaacgat tcctcattga gatgggagga gttcctctcc attctccggt cctcagacct
     2821 gtcatcagaa gggaccgggc ccttcttttg gggtggggaa atcgttgtgg cgcctatgtg
     2881 cgcgtcttaa atgaactctt tgatatactc cacatattgc tgttcagtcc aatatatcag
     2941 acttgaaggg aaaggagagg aaaggaaaag aagtctcgca tatgcgtgtt cagtaaatgc
     3001 gcgtcgccga gtctgacgta gtagctcgag atcaacatta attcagataa tatttgatta
     3061 acactaccaa cttaaaaact gggcttcatc agggggtatc accttgacca aaaaccttcg
     3121 agcaatgcaa tgcaacccgt acaccatcgc cggcgatatg caaggtccaa gggtttaggg
     3181 gtttaggggt ttagatcgaa actgtacccg agtcgaagcc aatgcgagct ttcatacgca
     3241 gcagacgacg actcacgtcc tacagctcaa taataataat aatgacagtg ctcaatgtgg
     3301 gattccagct ccaggtccgg cctccaggag gatctccggc caagacatcg gcaggtcgcc
     3361 tgttccggcg aatgatgcgc tctgcttacg gaggaggagg acgacgaggc atctcccgct
     3421 acattgggcc ggggcttctg gaagaacatc agatcccacg aagcgcgatc gagtatggat
     3481 ggaggtcgag gcaggtatgg agggaggggg cgacggcgta cgcgtatgcg gaaagagaca
     3541 gttaaattta actaaacgtc agatgacata aattggccag gagcgaggcc ttgtagggtt
     3601 cgaggatcaa ggatccagtg ctcgcttccc gacattctag ccgcagggcc caccacaatc
     3661 attggcttct ttcaccttac cccgggataa tccgcattga tgacgatcga atctaacggc
     3721 accgaattct ttcttccatc atcgacgata cataccaaga gcactagatt ggttaatcaa
     3781 gatggcggcg ctcgagaggt gagcaaccac agaaaccagc attcgtacac ggtagggctg
     3841 cgtatgatcc tctcgccggc cgggaaattt taccggcagg ccccaagtgg ccagtcgagg
     3901 caatcattgc agattaaggc ctgcacgtgc cgtgcgcatt ttataacttc aaatatatga
     3961 atcccaataa gtgccccggc tctcgcccgg ggttggtgtg ccgatctcgg gggctggtca
     4021 ccggattcgc cggttaccag ccccgctcca tagctccccg agatggcggc ggtggccgtc
     4081 gagttcgacg catgcacgct cattctcttc ccccacctcc cccccagccc cccctccctt
     4141 cgcttggggc tcggacgggc gcttgtcttg aggcggccgg gatccggtcg ccgggcttgt
     4201 gctgcccctg ctgcgggggg gtggggccac agccaccgcg cagctttggc gtcgtggcag
     4261 cccgacccgc gtctcgcgac ctctcaagtt atatagcgag atccggcccg gccaggggga
     4321 aagggcttaa cacttcggtc ctggctctgg ttgccatcgc ggattctgtc cgggcacaac
     4381 cacaacacag cagcagctgc gctactcgct cgcctccact tgccaccact cgcaactctc
     4441 atcggaggac tcggagcgct atcgagggag ggagggaggg aggaaagaga gagcgagaga
     4501 ttaggaaggg gggacgacga ttatcgaaaa tgaatggtga gcaagggcga ggagctgttc
     4561 accggggtgg tgcccatcct ggtcgagctg gacggcgacg taaacggcca caagttcagc
     4621 gtgtccggcg agggcgaggg cgatgccacc tacggcaagc tgaccctgaa gctgatctgc
     4681 accaccggca agctgcccgt gccctggccc accctcgtga ccaccctggg ctacggcctg
     4741 cagtgcttcg cccgctaccc cgaccacatg aagcagcacg acttcttcaa gtccgccatg
     4801 cccgaaggct acgtccagga gcgcaccatc ttcttcaagg acgacggcaa ctacaagacc
     4861 cgcgccgagg tgaagttcga gggcgacacc ctggtgaacc gcatcgagct gaagggcatc
     4921 gacttcaagg aggacggcaa catcctgggg cacaagctgg agtacaacta caacagccac
     4981 aacgtctata tcaccgccga caagcagaag aacggcatca aggccaactt caagatccgc
     5041 cacaacatcg aggacggcgg cgtgcagctc gccgaccact accagcagaa cacccccatc
     5101 ggcgacggcc ccgtgctgct gcccgacaac cactacctga gctaccagtc caagctgagc
     5161 aaagacccca acgagaagcg cgatcacatg gtcctgctgg agttcgtgac cgccgccggg
     5221 atcactctcg gcatggacga gctgtacaag gcttcggctg cagcggccga attcaagcgt
     5281 gaagaacaag caaggaaagc taaggtgaac aatgagaaaa agacggaaat agtgaaacca
     5341 gagagttgta gcaatgaagg agatgtcaag gatctgaaaa gaaaggactc tgaggatgga
     5401 aacgagggtg aggaagaaga agcttcttcg aaaccgaaaa agccaaaagt tgctctttct
     5461 catcttcagg acattgacga cacagaagct gatcaagaag aagagtaagc ttgagctcga
     5521 atttccccga tcgttcaaac atttggcaat aaagtttctt aagattgaat cctgttgccg
     5581 gtcttgcgat gattatcata taatttctgt tgaattacgt taagcatgta ataattaaca
     5641 tgtaatgcat gacgttattt atgagatggg tttttatgat tagagtcccg caattataca
     5701 tttaatacgc gatagaaaac aaaatatagc gcgcaaacta ggataaatta tcgcgcgcgg
     5761 tgtcatctat gttactagat cGATCCGTAT CGATAGCctc tagctagagt cgatcgacaa
     5821 gctcgagttt ctccataata atgtgtgagt agttcccaga taagggaatt agggttccta
     5881 tagggtttcg ctcatgtgtt gagcatataa gaaaccctta gtatgtattt gtatttgtaa
     5941 aatacttcta tcaataaaat ttctaattcc taaaaTcaaa atccagtact aaaatccaga
     6001 tCGCTataca ggaggtggtt ccgctctctc gtcgacccgg tccacggccc cggtcccgtt
     6061 gtgaaatgaa tcaatccgct cgcccgctgc cccgaggtca gtcaggtctg gtacgggcct
     6121 ggtattctcg gcgatgtact ctgactggca gtcgttcgtt tgtgggccgc ggggggatat
     6181 actggagaga gaaagagatg gagagaggga gagagaggga gggatgggag agagagagag
     6241 aggtcaaaga gagccttttg gttggagtaa atgagattgt ccgttttccg ttacaacagc
     6301 aggcggagag ggatcgagag agcatcattg agatgaggtg ccgggacgga gtgtagtgaa
     6361 ttgaatcgac tcgagtcgaa ttgaatcgat ggcattgatt cgagggcgct tgggatgatt
     6421 cgctgccgtt gggggttggg gttcacgtag tgctctcgaa ctggaaacca gtccgcaaca
     6481 gtgtctcaca tattccccac taggcgcgac gatggatgga gaaaaatgcg aggggcccgg
     6541 ccccaggcgc aggactacac acgtccagtt gtcttgtctc ggcagacatt tgctcactca
     6601 gtgatggaga gcctgtaacg tcagggctcc tgatgtcacg cctgcccgca tcgcatgaga
     6661 caaaggcggg agtcctcacg cgcatctttt cgcccctccg atctcagtcg cctttggctc
     6721 agctccccgc ccctaatttc cattaccaac taaccacgaa gtcgggcccg ggccgcgggc
     6781 ccagatccat agatcctccc tcccttccat gtggattctc cgagccaata tacagtttgg
     6841 caatatatat gtctgtattt caaagagggc cgcacatgag aggccaaaat tggttaaaat
     6901 acagcctttt gattccccag ctccagagcc atcgagtcag gttgcacatg ggtctttcga
     6961 ggtccgtgca cggaggtgat ccgcctctga gatcagtcat tgtacagcct cggacctcca
     7021 gcgcgagaga gtgcgaagtg gccgcgagca gtagcagtag cagcagcagc agcggcgtag
     7081 gagtacgagg atagggatga cattcgatcg gtttcgctaa cggaacggga cgaaaagaag
     7141 ggacgagatc gacaccaaaa gcaatccaaa gcaaaggaat ggaaagcgag aagaagaagg
     7201 ccgcccactt ctttcgcttt cgaggcctcc tcgtcctctc gtctgcacca ccaccgcagc
     7261 gagcgaggtc cttcctccct tggccctcct cgagcctacg tttggcccag ccccgtaggc
     7321 caaacgaaag aactatccat ccatccttcc ttccttccca tccatccccg ttggcactca
     7381 ggcaggcagg caggcaggca aaagcggcag ctacggcctc ttgcatgaaa gaatgtatca
     7441 tcttttgcca gtcgcaggtc gtcggcctcc accgccggcc ctccttcctc tccgggcagc
     7501 gccggaaagc tagagtttga cgcgcccgtg gcccgcctcg ccggtgatgc ccaaggcgcc
     7561 gcgcatatcc gaacgtttcg gttgcgacgg accgtccatc gggatggggc tcaataaaga
     7621 aggcagcaaa ggaaggaaag gaatggaaag gaaaggaaag gaagggaagg tgcggtggta
     7681 cagcgtaatg tgctcggccg agaggtatcg gcaacagtaa aagagaatgt ttcagaacac
     7741 tgtgggaaaa ggcacgaagg aaggaaggaa ggaggcatgg gatgggatgg catgaggcat
     7801 ggggcatggg gcatggctgg gctctcatgc gttcgtcgcg cctgcagcag atagagctcg
     7861 cagagcgtcg ccaccgggac acacgaacga gcgcacatcc ggaaaagcct tctccaggga
     7921 ttcatgatcg gggctcttgg acgaccttcg cagcaatgct cggacccaat cacccggagc
     7981 tctgatcctc cccgcccctc gcctcgccgg gatgcgtcgc ctctcgcttt ctgtcacggc
     8041 tggcactgca gggcttgctt tttcgcagtg tgcttttctg gcgggcctcc tttttctgta
     8101 agcctcttcc gacagaggga gggagcggag acgaaaagaa gaagcaacga gcggaagata
     8161 ctgtacgtgt cctcgttctc cctcggacgt cccgtcacca tcgagcgagg aggacaaacg
     8221 ggcgaaccgg ttgacatccg caaccttgtc cgggccgcgg gcgagctcgc agcgatgcgg
     8281 gcgtttggtg ccgacattca tccttattaa tcctcgacgc agccgcgaat gccatcgacc
     8341 acaagacgtt aagcgaaaat gatgcgaacg caattcttgc aagatatcgt tttgcaggcc
     8401 gaattaaagc cgttggaatg atgacttaaa tgcccccttt tattagtaga aagtcaggtt
     8461 ggcggaatta tgaggtaggt ggtgactggg cgatcggcga aggattgcaa gttgatttcg
     8521 tttgatgcga gcggattcat tcggtgagaa taagctgcgc atttggaagt ggctgcacat
     8581 gataccgacg atttgaggca gacgggcgaa cggggatcag gcgaatgagc atgagtgcag
     8641 cagccctcgc cctccactcc actccactcc acttcactcc cgctttggaa cggtcatcaa
     8701 ttaagcgata ctgctcgagc ccaaatctgc ctagaccagc cggatttcta aatcatgatt
     8761 tcccgagatg agtgagaaaa ttatcaacct ctatgggaat gatcacagct aagctaatcg
     8821 ctagactaga cgtccgaggg aattgatcat ttatttcgcg tgcaatttta taagtttact
     8881 tgagtggtgc ctctggttcg aaaaccataa aaagaaagga gggaaacatt tgccagctta
     8941 aaaggtacca catttggccc cggtgtacga ttcttgttga agaatacctc ggacgggttc
     9001 tgttcggttc tgttccaaga tacgatatgg agccgctcca aaagcctgcc atgattgttc
     9061 aagttggagc taggagaaaa gcgttgctac tagtctaaag gcctcaacca actatcaccc
     9121 aaaccccgat tcattgcgtt tctaaaggat tactttccca aaagaaaacc ccggaaatca
     9181 catccttcct ttccggattg aaatatacaa actcccccct ccccctcccc acccccacat
     9241 gtcctgccca tcggactcca gcgggcaagc acgcttgagc atcctcgagg ccctatccca
     9301 tcgcgacgac gcccctcctc tcccctgctc atcgagagct cggagcccaa gggcgtgtcg
     9361 gagagaggcc cgcaaaattc gccctcaaaa ttcgcccgaa aacgaagctc tgctctcttc
     9421 cctgctgtct gtggtctgct ctcttctctg ctttctatgg cgccccgata aggagcgagg
     9481 gcggcccgct cgatcggtga ccgcccttcg gtcgcaacgc aaagtccaga aatgccccaa
     9541 atacgtggac cttgggggcg agccgctcag gtagagttaa aatataattt ttcaggggaa
     9601 tgaaatgagg accaggtgtc gacatatcag tgggcttata ttcaagatgt tctggcctaa
     9661 aaccttgagg tataaaggcg aggacaagag tttttgtcca cgataagatt tctctgacat
     9721 tccgatatcc cttttcggcc cctaataacc tgcgctgtca ccgggaaagc gggccacaat
     9781 ttcccggccg gaaacatggg ccaaacacct ccctccctcc ctccctccct cccgtcgccc
     9841 tgcgcgacca tccccggcag gcaagccgcg ggcctaggcc tctagcggta ctgtaccccc
     9901 caggcctaga accgtaccct gagtgcccag agagaacagc agaggcctgc aggtcaggtc
     9961 aggtcaggtc agggcaggca atggcagcga agggcaggag cggacccttt cgggtttgga
    10021 ccgctggatg cgaaactgcc gggaacgtcc gctgccgagg gagaaagtga aaatccggcg
    10081 ccgggctcgc tcgggctgaa atacgtgtgc cgtggtaatc atcaagacca tcagcacgca
    10141 gcagtgtcga gccaaacgct ctgcgcttcc cccacccccg cccattcaag tagacgccgc
    10201 tctcgtcccg tttaggccta ttccaccgga ctgggctcgc atcctctcct tcgctcgatc
    10261 ccctcccctc cccacctctg ggccaaaacc acaaagcctt cagaccctcc gccctcagac
    10321 ttcgctgctc cacctccact actacatcgc tctcgtcgac ctcgtcctcg cattccgctc
    10381 gcttccaatc ctttagggct cgagccctcc catcctggag ggacttcctg tactctcctc
    10441 tctcttcttt gccaagcgcc acctttttct cccgtgtact tgcgacctcc tcctcgcatt
    10501 cagcctccgg acgttctgtt ctcttcttca cgccttgcgc ctcgtgtctt tcgtaaattc
    10561 tctccgaccg accagcgcgg tgtttgctta tccgtctttc ccgactctct ctcgcaggct
    10621 cttgtttaga atctgactgc tcgtcatttg cggtttgcgc ttctggcccc ggagcgtcgt
    10681 cgtacacagc ttatgctccg tgcaaatctg tggtgaaatc tggagaagat ctgcacccga
    10741 attttctcgc ttaattgtcc gtcgggctgc tgtgggtcga gcgcagcgag tagtgcgtcc
    10801 tctgtagagc tgtaccgggc ggaaaatgtg ctccacgatt cacattgatt tgtgatatat
    10861 aaagtcagcg ttgtgcgggc ttgcggctgt aattgtgtga ttggagcctc tgagattggc
    10921 aacgttgaga gtcttcagga gaagaggcgg acccgaagac atcaatttgc tgatttcgtc
    10981 gacaAATGgt gagcaagggc gaggagctgt tcaccggggt ggtgcccatc ctggtcgagc
    11041 tggacggcga cgtaaacggc cacaagttca gcgtgtccgg cgagggcgag ggcgatgcca
    11101 cctacggcaa gctgaccctg aagttcatct gcaccaccgg caagctgccc gtgccctggc
    11161 ccaccctcgt gaccaccctg tcctggggcg tgcagtgctt cgcccgctac cccgaccaca
    11221 tgaagcagca cgacttcttc aagtccgcca tgcccgaagg ctacgtccag gagcgcacca
    11281 tcttcttcaa ggacgacggc aactacaaga cccgcgccga ggtgaagttc gagggcgaca
    11341 ccctggtgaa ccgcatcgag ctgaagggca tcgacttcaa ggaggacggc aacatcctgg
    11401 ggcacaagct ggagtacaac tactttagcg acaacgtcta tatcaccgcc gacaagcaga
    11461 agaacggcat caaggccaac ttcaagatcc gccacaacat cgaggacggc ggcgtgcagc
    11521 tcgccgacca ctaccagcag aacaccccca tcggcgacgg ccccgtgctg ctgcccgaca
    11581 accactacct gagcacccag tccaagctga gcaaagaccc caacgagaag cgcgatcaca
    11641 tggtcctgct ggagttcgtg accgccgccg ggatcactct cggcatggac gagctgtaca
    11701 aggcttcggc tgcagcggcc gaattcaagc gtgaagaaca agcaaggaaa gctaaggtga
    11761 acaatgagaa aaagacggaa atagtgaaac cagagagttg tagcaatgaa ggagatgtca
    11821 aggatctgaa aagaaaggac tctgaggatg gaaacgaggg tgaggaagaa gaagcttctt
    11881 cgaaaccgaa aaagccaaaa gttgctcttt ctcatcttca ggacattgac gacacagaag
    11941 ctgatcaaga agaagagtaa gcttgagctc gaatttcccc gatcgttcaa acatttggca
    12001 ataaagtttc ttaagattga atcctgttgc cggtcttgcg atgattatca tataatttct
    12061 gttgaattac gttaagcatg taataattaa catgtaatgc atgacgttat ttatgagatg
    12121 ggtttttatg attagagtcc cgcaattata catttaatac gcgatagaaa acaaaatata
    12181 gcgcgcaaac taggataaat tatcgcgcgc ggtgtcatct atgttactag atcGATCCGT
    12241 ATCGATAGCc tctagctaga gtcgatcgac aagctcgagt ttctccataa taatgtgtga
    12301 gtagttccca gataagggaa ttagggttcc tatagggttt cgctcatgtg ttgagcatat
    12361 aagaaaccct tagtatgtat ttgtatttgt aaaatacttc tatcaataaa atttctaatt
    12421 cctaaaaTca aaatccagta ctaaaatcca gatCGCTaca gaggagacgg ggcggataaa
    12481 aattttggcg gtgtttccag ccctccaacc actaaatgcg aaaccgccca acccaaaacc
    12541 tccttgcgga tagatctcgg gtacagtgtt taccgtgcgg ggggaaacgt gcatggcatt
    12601 attccgacag cctgaactca ggttgggggc cgagcgggga gaaggccgcg gtgcggtcat
    12661 gacaagggaa tcgagtcgca ggacgtggaa gcccaaagtc ggcgacccct ggcttcggaa
    12721 atcattgcgt aatccggact tccctgcaag gcccggcacg gccatgatgg cacatgggtc
    12781 attcggtggg ccgggggtgg tcaccggact cgaacgtgag aatagcattt ctggccatag
    12841 gctcgaacca ggcgatcgta ggtgtggaca tgctaccggc agcgggatgg ggaccgtcga
    12901 aaccgggcgg acggaccggc aggtgcggca gtcggggccc gaaagaggac gacgagggcc
    12961 gggaagaact gggacgacgg gggtgacgcg tcgcgtagcg tggagaagca aggccccgag
    13021 cgacgggacg acgaggccgg acgtgagtct ctgcagtcct ccgcaaggca cgaacgaagg
    13081 gaacgacgag cgctgaaagg gtcgaacaag tggactgtcg ctgcggccag gatcgacggg
    13141 gaccggggct agctagatcg gggcgactga ccgactgacc ctctgaatgt ccgtccatct
    13201 ggaagggaat ttcggagcag gattaaatag ctacacgacc caggactgtg gccccagagc
    13261 gtgccgagcc tcagcgcccc actcacgagg gcgaaaccaa acgcatggct cccgtcggcc
    13321 cagctgtgcc gcgtcggaca cttcgtcatt gattatccgc ccgtcgggcc gatggcgcga
    13381 ccggaacagc atttaccaga ttgttccaga cagcctcggg gatttaggtc tagtagctgt
    13441 ccgagcttgg cgtgcagctt cggttcggtg cccggaagtt accagcacca aaacgcgtgg
    13501 aacttgtagc ctggaggtag ctggcgtagc ggcttacttg ttgcggatag aagagagtcc
    13561 cgcaggagat cgggtggagt gccaccggac cgggtgttcc ggtccccatt gaggacagaa
    13621 cggtagctgg ctcggatgtg tggataaagt tgccgtcgcc tgtcgcgatg gatggatgga
    13681 tggaaggatg gatggagcca gtgattctgg gtgccgagtg cggatgtgtc acggggaagg
    13741 ctgcgaggaa cggcaaaacg tgcctcgacc gtgtaacatg acgcaaacgg cagcggggcg
    13801 gcatgccatc cgccggggcc atgccgcgtg gccgtcggat tcgagatcca ccgagccgga
    13861 gagcccgaag cactgacgga tgaagtccac gccagaaact cgggggacgt acgtggtatc
    13921 gaaggccgag gaggaggaca gagagcggaa tcgggacata accgggccaa ccgtccgatc
    13981 ccgaatccga aggtggaggg actttgcgtc cggagattca gagccgtgaa acgcgaaatg
    14041 cagcgtcaga cgccggaagc ttcgtcgcgc tggatggcgg gcgagaagag ggttctgatt
    14101 tgaccggcgg atgcggatgc gggtgcggat ccgacagtcg aatgggaagg gaggactgca
    14161 attcacggcc acgaccggga gcaggactga ctttgaactg gtacggagcg agggtgtgcg
    14221 ggcggagcat attccgtcca catcgaagtc ggggtcggta ctgttaggga ggtggggtgg
    14281 ggttgggtcg ggtcgggccg cgtgatgaga tggctatggc ggtcgtcgtc gtcgtcgtcg
    14341 tccgtgctgc ctgtgctgct gctgctcctc ctccttgcgc tgccgtcccg ggctgcctcg
    14401 ctcgcctgcc tcgccctcct cctcctcctc gccctcgtcc tcgctgcctg cccttgctgg
    14461 ctttgcttat gagattgtga gaaataggca ggctggccgg gctggttggc gattgactct
    14521 ctgcaacgct cctcccctcc ccttgccttc aggacagggt tggtgattct cttctggatc
    14581 tttgctctcg ctgcttgcgt tgccttgcgt tgcgttgctc gcccgtgttc ttgaattggg
    14641 attgctagtg ctccggtgtt tgatttcgtg tctcgtcgtc gtcctcgcgg tccctgtcgc
    14701 tgtgagtggt gcgtgcgtga ctgttgttgg ttcgcgtgtg cacttgtttg ggtggagttt
    14761 agcgcaagag aggagggaag gaagagtgtt cgaagagagg tgccgggcga cggtgggaat
    14821 caggcaccgc tatctggccg aggcagaggc aaaggcagag gcaggcaggc ggagacgtag
    14881 agagcggggg cgagagaagg gaaggaagag agagagagag agagagagag agagagagag
    14941 agagagagag ggagaggttg cctatagagt cggggagatc tgtgttaggc ttcttcttgg
    15001 tgaagtgtat gttggcagca gcgtcgtcgg cagggtacct tcccgttctc tcacgccgcc
    15061 gctttcgtcc tcttgccacg ccctgcccgc tgcgggctgg gccgagtcgt cctggcccct
    15121 gtgttgtcca ccgagttcta gggctttcct gcgtgcgcgt gcgatagttc gatgcccttc
    15181 tctttgaggt ttcttttgcc gccactcgac tgatcatgtt ttgtgcatat atcgtgggcc
    15241 tgctctttgc ttcagggttt ccttcaagct tgctatcaac gacggacctt cggctttcct
    15301 gctagtggag cgtatcgacc cgttaatttg acgtggtttt tcatcatcgc gcttcgagga
    15361 tctctgtgac tggcatcggg gaaccaaaga caactgattt gatcgaactt agaagtttgt
    15421 gttcagagaa acaatctaaa gaggtagatt cgagagcagt tgggaagcgc ttggcggtgc
    15481 tggtgcccaa tggtgagcaa gggcgaggca gtgatcaagg agttcatgcg gttcaaggtg
    15541 cacatggagg gctccatgaa cggccacgag ttcgagatcg agggcgaggg cgagggccgc
    15601 ccctacgagg gcacccagac cgccaagctg aaggtgacca agggtggccc cctgcccttc
    15661 tcctgggaca tcctgtcccc tcagttcatg tacggctcca gggccttcat caagcacccc
    15721 gccgacatcc ccgactacta taagcagtcc ttccccgagg gcttcaagtg ggagcgcgtg
    15781 atgaacttcg aggacggcgg cgccgtgacc gtgacccagg acacctccct ggaggacggc
    15841 accctgatct acaaggtgaa gctccgcggc accaacttcc ctcctgacgg ccccgtaatg
    15901 cagaagaaga caatgggctg ggaagcgtcc accgagcggt tgtaccccga ggacggcgtg
    15961 ctgaagggcg acattaagat ggccctgcgc ctgaaggacg gcggccgcta cctggcggac
    16021 ttcaagacca cctacaaggc caagaagccc gtgcagatgc ccggcgccta caacgtcgac
    16081 cgcaagttgg acatcacctc ccacaacgag gactacaccg tggtggaaca gtacgaacgc
    16141 tccgagggcc gccactccac cggcggcatg gacgagctgt acaaggcttc gggagctgcg
    16201 gcagctgccg ctgcggcagc ggccgaattc aagcgcttga aaatgagtac agccactttc
    16261 gtagagatta ttcttgctat catcttgcct cctctcggcg tctttctcaa atttggttgc
    16321 aaggttgagt tttggatatg tttgattttg acgctgtttg gttatcttcc cggaatcctt
    16381 tacgctcttt atatcatcac cttttgatga gcttgagctc gaatttcccc gatcgttcaa
    16441 acatttggca ataaagtttc ttaagattga atcctgttgc cggtcttgcg atgattatca
    16501 tataatttct gttgaattac gttaagcatg taataattaa catgtaatgc atgacgttat
    16561 ttatgagatg ggtttttatg attagagtcc cgcaattata catttaatac gcgatagaaa
    16621 acaaaatata gcgcgcaaac taggataaat tatcgcgcgc ggtgtcatct atgttactag
    16681 atcGATCCGT ATCGATAGCc tctagctaga gtcgatcgac aagctcgagt ttctccataa
    16741 taatgtgtga gtagttccca gataagggaa ttagggttcc tatagggttt cgctcatgtg
    16801 ttgagcatat aagaaaccct tagtatgtat ttgtatttgt aaaatacttc tatcaataaa
    16861 atttctaatt cctaaaaTca aaatccagta ctaaaatcca gatCGCTagg tatacttgag
    16921 accaGATCCt gacaggatat attggcgggt aaacctaaga gaaaagagcg tttattagaa
    16981 taatcggata tttaaaaggg cgtgaaaagg tttatccgtt cgtccatttg tatgtgcatg
    17041 ccaaccacag ggttcccctc gggatcaaag tactttgatc caacccctcc gctgctatag
    17101 tgcagtcggc ttctgacgtt cagtgcagcc gtcatctgaa aacgacatgt cgcacaagtc
    17161 ctaagttacg cgacaggctg ccgccctgcc cttttcctgg cgttttcttg tcgcgtgttt
    17221 tagtcgcata aagtagaata cttgcgacta gaaccggaga cattacgcca tgaacaagag
    17281 cgccgccgct ggcctgctgg gctatgcccg cgtcagcacc gacgaccagg acttgaccaa
    17341 ccaacgggcc gaactgcacg cggccggctg caccaagctg ttttccgaga agatcaccgg
    17401 caccaggcgc gaccgcccgg agctggccag gatgcttgac cacctacgcc ctggcgacgt
    17461 tgtgacagtg accaggctag accgcctggc ccgcagcacc cgcgacctac tggacattgc
    17521 cgagcgcatc caggaggccg gcgcgggcct gcgtagcctg gcagagccgt gggccgacac
    17581 caccacgccg gccggccgca tggtgttgac cgtgttcgcc ggcattgccg agttcgagcg
    17641 ttccctaatc atcgaccgca cccggagcgg gcgcgaggcc gccaaggccc gaggcgtgaa
    17701 gtttggcccc cgccctaccc tcaccccggc acagatcgcg cacgcccgcg agctgatcga
    17761 ccaggaaggc cgcaccgtga aagaggcggc tgcactgctt ggcgtgcatc gctcgaccct
    17821 gtaccgcgca cttgagcgca gcgaggaagt gacgcccacc gaggccaggc ggcgcggtgc
    17881 cttccgtgag gacgcattga ccgaggccga cgccctggcg gccgccgaga atgaacgcca
    17941 agaggaacaa gcatgaaacc gcaccaggac ggccaggacg aaccgttttt cattaccgaa
    18001 gagatcgagg cggagatgat cgcggccggg tacgtgttcg agccgcccgc gcacctctca
    18061 accgtgcggc tgcatgaaat cctggccggt ttgtctgatg ccaagctggc ggcctggccg
    18121 gccagcttgg ccgctgaaga aaccgagcgc cgccgtctaa aaaggtgatg tgtatttgag
    18181 taaaacagct tgcgtcatgc ggtcgctgcg tatatgatgc gatgagtaaa taaacaaata
    18241 cgcaagggga acgcatgaag gttatcgctg tacttaacca gaaaggcggg tcaggcaaga
    18301 cgaccatcgc aacccatcta gcccgcgccc tgcaactcgc cggggccgat gttctgttag
    18361 tcgattccga tccccagggc agtgcccgcg attgggcggc cgtgcgggaa gatcaaccgc
    18421 taaccgttgt cggcatcgac cgcccgacga ttgaccgcga cgtgaaggcc atcggccggc
    18481 gcgacttcgt agtgatcgac ggagcgcccc aggcggcgga cttggctgtg tccgcgatca
    18541 aggcagccga cttcgtgctg attccggtgc agccaagccc ttacgacata tgggccaccg
    18601 ccgacctggt ggagctggtt aagcagcgca ttgaggtcac ggatggaagg ctacaagcgg
    18661 cctttgtcgt gtcgcgggcg atcaaaggca cgcgcatcgg cggtgaggtt gccgaggcgc
    18721 tggccgggta cgagctgccc attcttgagt cccgtatcac gcagcgcgtg agctacccag
    18781 gcactgccgc cgccggcaca accgttcttg aatcagaacc cgagggcgac gctgcccgcg
    18841 aggtccaggc gctggccgct gaaattaaat caaaactcat ttgagttaat gaggtaaaga
    18901 gaaaatgagc aaaagcacaa acacgctaag tgccggccgt ccgagcgcac gcagcagcaa
    18961 ggctgcaacg ttggccagcc tggcagacac gccagccatg aagcgggtca actttcagtt
    19021 gccggcggag gatcacacca agctgaagat gtacgcggta cgccaaggca agaccattac
    19081 cgagctgcta tctgaataca tcgcgcagct accagagtaa atgagcaaat gaataaatga
    19141 gtagatgaat tttagcggct aaaggaggcg gcatggaaaa tcaagaacaa ccaggcaccg
    19201 acgccgtgga atgccccatg tgtggaggaa cgggcggttg gccaggcgta agcggctggg
    19261 ttgcctgccg gccctgcaat ggcactggaa cccccaagcc cgaggaatcg gcgtgagcgg
    19321 tcgcaaacca tccggcccgg tacaaatcgg cgcggcgctg ggtgatgacc tggtggagaa
    19381 gttgaaggcc gcgcaggccg cccagcggca acgcatcgag gcagaagcac gccccggtga
    19441 atcgtggcaa gcggccgctg atcgaatccg caaagaatcc cggcaaccgc cggcagccgg
    19501 tgcgccgtcg attaggaagc cgcccaaggg cgacgagcaa ccagattttt tcgttccgat
    19561 gctctatgac gtgggcaccc gcgatagtcg cagcatcatg gacgtggccg ttttccgtct
    19621 gtcgaagcgt gaccgacgag ctggcgaggt gatccgctac gagcttccag acgggcacgt
    19681 agaggtttcc gcagggccgg ccggcatggc cagtgtgtgg gattacgacc tggtactgat
    19741 ggcggtttcc catctaaccg aatccatgaa ccgataccgg gaagggaagg gagacaagcc
    19801 cggccgcgtg ttccgtccac acgttgcgga cgtactcaag ttctgccggc gagccgatgg
    19861 cggaaagcag aaagacgacc tggtagaaac ctgcattcgg ttaaacacca cgcacgttgc
    19921 catgcagcgt acgaagaagg ccaagaacgg ccgcctggtg acggtatccg agggtgaagc
    19981 cttgattagc cgctacaaga tcgtaaagag cgaaaccggg cggccggagt acatcgagat
    20041 cgagctagct gattggatgt accgcgagat cacagaaggc aagaacccgg acgtgctgac
    20101 ggttcacccc gattactttt tgatcgatcc cggcatcggc cgttttctct accgcctggc
    20161 acgccgcgcc gcaggcaagg cagaagccag atggttgttc aagacgatct acgaacgcag
    20221 tggcagcgcc ggagagttca agaagttctg tttcaccgtg cgcaagctga tcgggtcaaa
    20281 tgacctgccg gagtacgatt tgaaggagga ggcggggcag gctggcccga tcctagtcat
    20341 gcgctaccgc aacctgatcg agggcgaagc atccgccggt tcctaatgta cggagcagat
    20401 gctagggcaa attgccctag caggggaaaa aggtcgaaaa ggactctttc ctgtggatag
    20461 cacgtacatt gggaacccaa agccgtacat tgggaaccgg aacccgtaca ttgggaaccc
    20521 aaagccgtac attgggaacc ggtcacacat gtaagtgact gatataaaag agaaaaaagg
    20581 cgatttttcc gcctaaaact ctttaaaact tattaaaact cttaaaaccc gcctggcctg
    20641 tgcataactg tctggccagc gcacagccga agtgctgcaa aaagcgccta cccttcggtc
    20701 gctgcgctcc ctacgccccg ccgcttcgcg tcggcctatc gcggccgctg gccgctcaaa
    20761 aatggctggc ctacggccag gcaatctacc agggcgcgga caagccgcgc cgtcgccact
    20821 cgaccgccgg cgcccacatc aaggcaccct gcctcgcgcg tttcggtgat gacggtgaaa
    20881 acctctgaca catgcagctc ccggtgacgg tcacagcttg tctgtaagcg gatgccggga
    20941 gcagacaagc ccgtcagggc gcgtcagcgg gtgttggcgg gtgtcggggc gcagccatga
    21001 cccagtcacg tagcgatagc ggagtgtata ctggcttaac tatgcggcat cagagcagat
    21061 tgtactgaga gtgcaccata tgcggtgtga aataccgcac agatgcgtaa ggagaaaata
    21121 ccgcatcagg cgctcatccg cttcctcgct cactgactcg ctgcgctcgg tcgttcggct
    21181 gcggcgagcg gtatcagctc actcaaaggc ggtaatacgg ttatccacag aatcagggga
    21241 taacgcagga aagaacatgt gagcaaaagg ccagcaaaag gccaggaacc gtaaaaaggc
    21301 cgcgttgctg gcgtttttcc ataggctccg cccccctgac gagcatcaca aaaatcgacg
    21361 ctcaagtcag aggtggcgaa acccgacagg actataaaga taccaggcgt ttccccctgg
    21421 aagctccctc gtgcgctctc ctgttccgac cctgccgctt accggatacc tgtccgcctt
    21481 tctcccttcg ggaagcgtgg cgctttctca tagctcacgc tgtaggtatc tcagttcggt
    21541 gtaggtcgtt cgctccaagc tgggctgtgt gcacgaaccc cccgttcagc ccgaccgctg
    21601 cgccttatcc ggtaactatc gtcttgagtc caacccggta agacacgact tatcgccact
    21661 ggcagcagcc actggtaaca ggattagcag agcgaggtat gtaggcggtg ctacagagtt
    21721 cttgaagtgg tggcctaact acggctacac tagaaggaca gtatttggta tctgcgctct
    21781 gctgaagcca gttaccttcg gaaaaagagt tggtagctct tgatccggca aacaaaccac
    21841 cgctggtagc ggtggttttt ttgtttgcaa gcagcagatt acgcgcagaa aaaaaggatc
    21901 tcaagaagat cctttgatct tttctacggg gtctgacgct cagtggaacg aaaactcacg
    21961 ttaagggatt ttggtcatgc attctaggtg attatttgcc gactaccttg gtgatctcgc
    22021 ctttcacgta gtggacaaat tcttccaact gatctgcgcg cgaggccaag cgatcttctt
    22081 cttgtccaag ataagcctgt ctagcttcaa gtatgacggg ctgatactgg gccggcaggc
    22141 gctccattgc ccagtcggca gcgacatcct tcggcgcgat tttgccggtt actgcgctgt
    22201 accaaatgcg ggacaacgta agcactacat ttcgctcatc accagcccag tcgggcggcg
    22261 agttccatag cgttaaggtt tcatttagcg cctcaaatag atcctgttca ggaaccggat
    22321 caaagagttc ctccgccgct ggacctacca aggcaacgct atgttctctt gcttttgtca
    22381 gcaagatagc cagatcaatg tcgatcgtgg ctggctcgaa gatacctgca agaatgtcat
    22441 tgcgctgcca ttctccaaat tgcagttcgc gcttagctgg ataacgccac ggaatgatgt
    22501 cgtcgtgcac aacaatggtg acttctacag cgcggagaat ctcgctctct ccaggggaag
    22561 ccgaagtttc caaaaggtcg ttgatcaaag ctcgccgcgt tgtttcatca agccttacgg
    22621 tcaccgtaac cagcaaatca atatcactgt gtggcttcag gccgccatcc actgcggagc
    22681 cgtacaaatg tacggccagc aacgtcggtt cgagatggcg ctcgatgacg ccaactacct
    22741 ctgatagttg agtcgatact tcggcgatca ccgcttccct cataatgttt aactttgttt
    22801 tagggcgact gccctgctgc gtaacatcgt tgctgctcca taacatcaaa catcgaccca
    22861 cggcgtaacg cgcttgctgc ttggatgccc gaggcataga ctgtacccca aaaaaacagt
    22921 cataacaagc catgaaaacc gccactgcgc cgttaccacc gctgcgttcg gtcaaggttc
    22981 tggaccagtt gcgtgagcgc at
//
LOCUS       L2_268-CsA             19174 bp ds-DNA     circular     20-DEC-2021
DEFINITION  .
KEYWORDS    "Plasmid size, bp:19174" "Insert length:12475" "Vector length"
            "Plasmids Box- Number" "Availability" "kit" "Concentration (ng/ul)"
            "Glycerol stock" "Description" "Original name" "Acceptor plasmid/
            Assembly description" "Bacteria resistance:Sm" "Plant
            resistance:Hyg" "Analysis of plasmid (sequence, RE)" "Designer:MR"
            "Builder:MR" "Curator (annotations, seq, schema):MR / SSG"
FEATURES             Location/Qualifiers
     misc_feature    433..458
                     /label="LB"
                     /ApEinfo_revcolor="#b7e6d7"
                     /ApEinfo_fwdcolor="#b7e6d7"
     misc_feature    468..468
                     /label="a > C"
                     /ApEinfo_revcolor="#c7b0e3"
                     /ApEinfo_fwdcolor="#c7b0e3"
     misc_feature    476..479
                     /label="GGAG fusion site"
                     /ApEinfo_revcolor="#c7b0e3"
                     /ApEinfo_fwdcolor="#c7b0e3"
     promoter        489..553
                     /label="35S pro"
                     /ApEinfo_revcolor="#5573ff"
                     /ApEinfo_fwdcolor="#5573ff"
     misc_feature    489..1323
                     /label="p35S-BP"
                     /ApEinfo_revcolor="#b1ff67"
                     /ApEinfo_fwdcolor="#b1ff67"
     misc_feature    551..553
                     /label="BspMI"
                     /ApEinfo_revcolor="#ff1827"
                     /ApEinfo_fwdcolor="#ff1827"
     misc_feature    555..556
                     /label="BspMI"
                     /ApEinfo_revcolor="#ff1827"
                     /ApEinfo_fwdcolor="#ff1827"
     promoter        555..588
                     /label="35S pro"
                     /ApEinfo_revcolor="#5573ff"
                     /ApEinfo_fwdcolor="#5573ff"
     misc_feature    587..588
                     /label="BpmI"
                     /ApEinfo_revcolor="#ff1827"
                     /ApEinfo_fwdcolor="#ff1827"
     misc_feature    590..592
                     /label="BpmI"
                     /ApEinfo_revcolor="#ff1827"
                     /ApEinfo_fwdcolor="#ff1827"
     promoter        590..959
                     /label="35S pro"
                     /ApEinfo_revcolor="#5573ff"
                     /ApEinfo_fwdcolor="#5573ff"
     misc_feature    959..959
                     /label="BbsI"
                     /ApEinfo_revcolor="#ff1827"
                     /ApEinfo_fwdcolor="#ff1827"
     misc_feature    961..964
                     /label="BbsI"
                     /ApEinfo_revcolor="#ff1827"
                     /ApEinfo_fwdcolor="#ff1827"
     promoter        961..1186
                     /label="35S pro"
                     /ApEinfo_revcolor="#5573ff"
                     /ApEinfo_fwdcolor="#5573ff"
     misc_feature    1184..1186
                     /label="BbsI"
                     /ApEinfo_revcolor="#ff1827"
                     /ApEinfo_fwdcolor="#ff1827"
     promoter        1188..1204
                     /label="35S pro"
                     /ApEinfo_revcolor="#5573ff"
                     /ApEinfo_fwdcolor="#5573ff"
     misc_feature    1201..1204
                     /label="BbsI"
                     /ApEinfo_revcolor="#ff1827"
                     /ApEinfo_fwdcolor="#ff1827"
     misc_feature    1206..1206
                     /label="BbsI"
                     /ApEinfo_revcolor="#ff1827"
                     /ApEinfo_fwdcolor="#ff1827"
     promoter        1206..1323
                     /label="35S pro"
                     /ApEinfo_revcolor="#5573ff"
                     /ApEinfo_fwdcolor="#5573ff"
     misc_feature    1214..1221
                     /label="New Feature"
                     /ApEinfo_revcolor="#85dae9"
                     /ApEinfo_fwdcolor="#85dae9"
     misc_feature    1256..1260
                     /label="New Feature"
                     /ApEinfo_revcolor="#85dae9"
                     /ApEinfo_fwdcolor="#85dae9"
     misc_feature    1272..1272
                     /label=-46
                     /ApEinfo_revcolor="#85dae9"
                     /ApEinfo_fwdcolor="#85dae9"
     misc_feature    1288..1294
                     /label="New Feature"
                     /ApEinfo_revcolor="#85dae9"
                     /ApEinfo_fwdcolor="#85dae9"
     misc_feature    1318..1318
                     /label="TSS"
                     /ApEinfo_revcolor="#85dae9"
                     /ApEinfo_fwdcolor="#85dae9"
     misc_feature    1321..1321
                     /label="TSS Le Masson et al., 2012"
                     /ApEinfo_revcolor="#85dae9"
                     /ApEinfo_fwdcolor="#85dae9"
     misc_feature    1324..1345
                     /label="match with L2-500"
                     /ApEinfo_revcolor="#84b0dc"
                     /ApEinfo_fwdcolor="#84b0dc"
     CDS             1352..2377
                     /label="HygR2 (seq a bit diff from MoClo, but same AA, except Q>K)"
                     /ApEinfo_revcolor="#9eafd2"
                     /ApEinfo_fwdcolor="#9eafd2"
     terminator      2382..2585
                     /label="35S ter-MoClo"
                     /ApEinfo_revcolor="#75c6a9"
                     /ApEinfo_fwdcolor="#75c6a9"
     misc_feature    2599..5575
                     /label="p5-MpPIN1"
                     /ApEinfo_revcolor="#ffef86"
                     /ApEinfo_fwdcolor="#ffef86"
     misc_feature    5774..5780
                     /label="SapI site removed"
                     /ApEinfo_revcolor="#f8d3a9"
                     /ApEinfo_fwdcolor="#f8d3a9"
     misc_feature    5919..5924
                     /label="BsaI site removed"
                     /ApEinfo_revcolor="#84b0dc"
                     /ApEinfo_fwdcolor="#84b0dc"
     CDS             6018..6257
                     /label="GAL4-VP16"
                     /ApEinfo_revcolor="#84b0dc"
                     /ApEinfo_fwdcolor="#84b0dc"
     misc_feature    6018..6257
                     /label="VP16"
                     /ApEinfo_revcolor="#f96381"
                     /ApEinfo_fwdcolor="#f96381"
     misc_feature    6018..6257
                     /label="ctagVP16_2"
                     /ApEinfo_revcolor="#ffef86"
                     /ApEinfo_fwdcolor="#ffef86"
     misc_feature    6265..6276
                     /label="part vector pEGAD (before term)"
                     /ApEinfo_revcolor="#ff9ccd"
                     /ApEinfo_fwdcolor="#ff9ccd"
     misc_feature    6278..6531
                     /label="nosT-common BP and MoClo"
                     /ApEinfo_revcolor="#b4abac"
                     /ApEinfo_fwdcolor="#b4abac"
     polyA_site      6278..6750
                     /label="NosT35ST- BP15"
                     /ApEinfo_revcolor="#ffef86"
                     /ApEinfo_fwdcolor="#ffef86"
     terminator      6547..6750
                     /label="35S ter-MoClo"
                     /ApEinfo_revcolor="#75c6a9"
                     /ApEinfo_fwdcolor="#75c6a9"
     misc_feature    6725..6725
                     /label="mut C to T"
                     /ApEinfo_revcolor="#ff9ccd"
                     /ApEinfo_fwdcolor="#ff9ccd"
     misc_feature    6764..6780
                     /label="UAS-G(1)"
                     /ApEinfo_revcolor="#ffef86"
                     /ApEinfo_fwdcolor="#ffef86"
     promoter        6764..7001
                     /label="UAS-GAL4"
                     /ApEinfo_revcolor="#ffef86"
                     /ApEinfo_fwdcolor="#ffef86"
     misc_feature    6764..7001
                     /label="proUASGAL4"
                     /ApEinfo_revcolor="#d59687"
                     /ApEinfo_fwdcolor="#d59687"
     misc_feature    6783..6799
                     /label="UAS-G"
                     /ApEinfo_revcolor="#f96381"
                     /ApEinfo_fwdcolor="#f96381"
     misc_feature    6802..6818
                     /label="UAS-G(2)"
                     /ApEinfo_revcolor="#f58a5e"
                     /ApEinfo_fwdcolor="#f58a5e"
     misc_feature    6821..6837
                     /label="UAS-G(3)"
                     /ApEinfo_revcolor="#f8d3a9"
                     /ApEinfo_fwdcolor="#f8d3a9"
     misc_feature    6840..6856
                     /label="UAS-G(4)"
                     /ApEinfo_revcolor="#b1ff67"
                     /ApEinfo_fwdcolor="#b1ff67"
     misc_feature    6910..6963
                     /label="min35S"
                     /ApEinfo_revcolor="#84b0dc"
                     /ApEinfo_fwdcolor="#84b0dc"
     misc_feature    6964..7001
                     /label="not in m35S"
                     /ApEinfo_revcolor="#c7b0e3"
                     /ApEinfo_fwdcolor="#c7b0e3"
     CDS             7006..7716
                     /label="mVenus"
                     /ApEinfo_revcolor="#84b0dc"
                     /ApEinfo_fwdcolor="#84b0dc"
     misc_feature    7006..7716
                     /label="ctaglinker-mVenus"
                     /ApEinfo_revcolor="#f58a5e"
                     /ApEinfo_fwdcolor="#f58a5e"
     misc_feature    7621..7623
                     /label="A206K, monomer"
                     /ApEinfo_revcolor="#f96381"
                     /ApEinfo_fwdcolor="#f96381"
     misc_feature    complement(7710..7716)
                     /label="2R-primer-binding part"
                     /ApEinfo_revcolor="#b7e6d7"
                     /ApEinfo_fwdcolor="#b7e6d7"
     misc_feature    7717..7721
                     /label="mVenus"
                     /ApEinfo_revcolor="#f96381"
                     /ApEinfo_fwdcolor="#f96381"
     misc_feature    7726..7737
                     /label="Linker"
                     /ApEinfo_revcolor="#c7b0e3"
                     /ApEinfo_fwdcolor="#c7b0e3"
     transit_peptide 7726..7754
                     /label="N7"
                     /ApEinfo_revcolor="#84b0dc"
                     /ApEinfo_fwdcolor="#84b0dc"
     misc_feature    7726..7977
                     /label="ctaglinker-N7"
                     /ApEinfo_revcolor="#84b0dc"
                     /ApEinfo_fwdcolor="#84b0dc"
     misc_feature    7750..7754
                     /label="SapI"
                     /ApEinfo_revcolor="#f96381"
                     /ApEinfo_fwdcolor="#f96381"
     misc_feature    7756..7756
                     /label="SapI(1)"
                     /ApEinfo_revcolor="#f58a5e"
                     /ApEinfo_fwdcolor="#f58a5e"
     transit_peptide 7756..7977
                     /label="N7(1)"
                     /ApEinfo_revcolor="#ffef86"
                     /ApEinfo_fwdcolor="#ffef86"
     misc_feature    7985..7996
                     /label="part vector pEGAD (before term)"
                     /ApEinfo_revcolor="#ff9ccd"
                     /ApEinfo_fwdcolor="#ff9ccd"
     misc_feature    7998..8251
                     /label="nosT-common BP and MoClo"
                     /ApEinfo_revcolor="#b4abac"
                     /ApEinfo_fwdcolor="#b4abac"
     polyA_site      7998..8252
                     /label="Nos Terminator- BP15"
                     /ApEinfo_revcolor="#ffef86"
                     /ApEinfo_fwdcolor="#ffef86"
     terminator      8267..8470
                     /label="35S ter-MoClo"
                     /ApEinfo_revcolor="#75c6a9"
                     /ApEinfo_fwdcolor="#75c6a9"
     promoter        8484..10275
                     /label="Prom Mapoly0106s0019"
                     /ApEinfo_revcolor="#c7b0e3"
                     /ApEinfo_fwdcolor="#c7b0e3"
     modified_base   8823..8828
                     /label="BsaI_mut"
                     /ApEinfo_revcolor="#f58a5e"
                     /ApEinfo_fwdcolor="#f58a5e"
     modified_base   9583..9588
                     /label="BsaI_mut"
                     /ApEinfo_revcolor="#faac61"
                     /ApEinfo_fwdcolor="#faac61"
     modified_base   9932..9937
                     /label="BsaI_mut"
                     /ApEinfo_revcolor="#75c6a9"
                     /ApEinfo_fwdcolor="#75c6a9"
     misc_feature    10280..11051
                     /label="utr5_Mapoly0106s0019"
                     /ApEinfo_revcolor="#85dae9"
                     /ApEinfo_fwdcolor="#85dae9"
     misc_feature    11273..11505
                     /label="utr5"
                     /ApEinfo_revcolor="#85dae9"
                     /ApEinfo_fwdcolor="#85dae9"
     misc_feature    11510..12225
                     /label="eGFP"
                     /ApEinfo_revcolor="#84b0dc"
                     /ApEinfo_fwdcolor="#84b0dc"
     misc_feature    12230..12448
                     /label="ctaglinker-Lti6b"
                     /ApEinfo_revcolor="#f58a5e"
                     /ApEinfo_fwdcolor="#f58a5e"
     misc_feature    12269..12280
                     /label="part 5U AtRCI2B"
                     /ApEinfo_revcolor="#c7b0e3"
                     /ApEinfo_fwdcolor="#c7b0e3"
     CDS             12281..12445
                     /label="Lti6b"
                     /ApEinfo_revcolor="#ffef86"
                     /ApEinfo_fwdcolor="#ffef86"
     misc_feature    12456..12467
                     /label="part vector pEGAD (before term)"
                     /ApEinfo_revcolor="#ff9ccd"
                     /ApEinfo_fwdcolor="#ff9ccd"
     misc_feature    12469..12722
                     /label="nosT-common BP and MoClo"
                     /ApEinfo_revcolor="#b4abac"
                     /ApEinfo_fwdcolor="#b4abac"
     polyA_site      12469..12941
                     /label="NosT35ST- BP15"
                     /ApEinfo_revcolor="#ffef86"
                     /ApEinfo_fwdcolor="#ffef86"
     terminator      12738..12941
                     /label="35S ter-MoClo"
                     /ApEinfo_revcolor="#75c6a9"
                     /ApEinfo_fwdcolor="#75c6a9"
     misc_feature    12916..12916
                     /label="mut C to T"
                     /ApEinfo_revcolor="#ff9ccd"
                     /ApEinfo_fwdcolor="#ff9ccd"
     misc_feature    12951..12954
                     /label="TACT fusion site"
                     /ApEinfo_revcolor="#c7b0e3"
                     /ApEinfo_fwdcolor="#c7b0e3"
     misc_feature    12962..12967
                     /label="inserted-Gibson"
                     /ApEinfo_revcolor="#f8d3a9"
                     /ApEinfo_fwdcolor="#f8d3a9"
     misc_feature    12968..12992
                     /label="RB"
                     /ApEinfo_revcolor="#ff9ccd"
                     /ApEinfo_fwdcolor="#ff9ccd"
     misc_feature    complement(14054..15054)
                     /label="STA\region\from\pVS1\plasmid"
                     /ApEinfo_revcolor="#ff9ccd"
                     /ApEinfo_fwdcolor="#ff9ccd"
     misc_feature    14293..14922
                     /label="pVS1 StaA"
                     /ApEinfo_revcolor="#85dae9"
                     /ApEinfo_fwdcolor="#85dae9"
     misc_feature    15351..16424
                     /label="pVS1 RepA"
                     /ApEinfo_revcolor="#d6b295"
                     /ApEinfo_fwdcolor="#d6b295"
     misc_feature    15648..16648
                     /label="pVS1-Rep\ori"
                     /ApEinfo_revcolor="#d59687"
                     /ApEinfo_fwdcolor="#d59687"
     misc_feature    16490..16684
                     /label="pVS1 oriV"
                     /ApEinfo_revcolor="#c6c9d1"
                     /ApEinfo_fwdcolor="#c6c9d1"
     misc_feature    complement(17058..17318)
                     /label="pBR322"
                     /ApEinfo_revcolor="#84b0dc"
                     /ApEinfo_fwdcolor="#84b0dc"
     misc_feature    complement(17339..17953)
                     /label="rep\(pMB1)"
                     /ApEinfo_revcolor="#ff9ccd"
                     /ApEinfo_fwdcolor="#ff9ccd"
     misc_feature    complement(17354..17942)
                     /label="ori"
                     /ApEinfo_revcolor="#d6b295"
                     /ApEinfo_fwdcolor="#d6b295"
     rep_origin      complement(17458..17738)
                     /label="pBR322\ori"
                     /ApEinfo_revcolor="#84b0dc"
                     /ApEinfo_fwdcolor="#84b0dc"
     CDS             complement(18030..19040)
                     /label="SpmR"
                     /ApEinfo_revcolor="#b7e6d7"
                     /ApEinfo_fwdcolor="#b7e6d7"
     promoter        complement(19041..19174)
                     /label="Spm\Promoter"
                     /ApEinfo_revcolor="#75c6a9"
                     /ApEinfo_fwdcolor="#75c6a9"
ORIGIN
        1 aacagaactt attatttcct tcctcttttc tacagtattt aaagataccc caagaagcta
       61 attataacaa gacgaactcc aattcactgt tccttgcatt ctaaaacctt aaataccaga
      121 aaacagcttt ttcaaagttg ttttcaaagt tggcgtataa catagtatcg acggagccga
      181 ttttgaaacc gcggtgatca caggcagcaa cgctctgtca tcgttacaat caacatgcta
      241 ccctccgcga gatcatccgt gtttcaaacc cggcagctta gttgccgttc ttccgaatag
      301 catcggtaac atgagcaaag tctgccgcct tacaacggct ctcccgctga cgccgtcccg
      361 gactgatggg ctgcctgtat cgagtggtga ttttgtgccg agctgccggt cggggagctg
      421 ttggctggct ggtggcagga tatattgtgg tgtaaacata acggatcCgg tctcaggaga
      481 atgaggagAG ATTAGCCTTT TCAATTTCAG AAAGAATGCT AACCCACAGA TGGTTAGAGA
      541 GGCTTACGCA GCAAGTCTCA TCAAGACGAT CTACCCGAGC AATAATCTAC AGGAAATCAA
      601 ATACCTTCCC AAGAAGGTTA AAGATGCAGT CAAAAGATTC AGGACTAACT GCATCAAGAA
      661 CACAGAGAAA GATATATTTC TCAAGATCAG AAGTACTATT CCAGTATGGA CGATTCAAGG
      721 CTTGCTTCAC AAACCAAGGC AAGTAATAGA GATTGGAGTC TCTAAAAAGG TAGTTCCCAC
      781 TGAATCAAAG GCCATGGAGT CAAAGATTCA AATAGAGGAC CTAACAGAAC TCGCCGTAAA
      841 GACTGGCGAA CAGTTCATAC AGAGTCTCTT ACGACTCAAT GACAAGAAGA AAATCTTCGT
      901 CAACATGGTG GAGCACGACA CACTTGTCTA CTCCAAAAAT ATCAAAGATA CAGTCTCAGT
      961 AGACCAAAGG GCAATTGAGA CTTTTCAACA AAGGGTAATA TCCGGAAACC TCCTCGGATT
     1021 CCATTGCCCA GCTATCTGTC ACTTTATTGT GAAGATAGTG GAAAAGGAAG GTGGCTCCTA
     1081 CAAATGCCAT CATTGCGATA AAGGAAAGGC CATCGTTGAA GATGCCTCTG CCGACAGTGG
     1141 TCCCAAAGAT GGACCCCCAC CCACGAGGAG CATCGTGGAA AAAGAAAACG TTCCAACCAC
     1201 GTCTACAAAG CAAGTGGATT GATGTGATAT CTCCACTGAC GTAAGGGATG ACGCACAATC
     1261 CCACTATCCT TCGCAAGACC CTTCCTCTAT ATAAGGAAGT TCATTTCATT TGGAGAGAAC
     1321 ACGGGGGACT CTAGAGGATC CAACATCACC AATGaaaaag cctgaactca ccgcgacgtc
     1381 tgtcgagaag tttctgatcg aaaagttcga cagcgtctcc gacctgatgc agctctcgga
     1441 gggcgaagaa tctcgtgctt tcagcttcga tgtaggaggg cgtggatatg tcctgcgggt
     1501 aaatagctgc gccgatggtt tctacaaaga tcgttatgtt tatcggcact ttgcatcggc
     1561 cgcgctcccg attccggaag tgcttgacat tggggagttt agcgagagcc tgacctattg
     1621 catctcccgc cgttcacagg gtgtcacgtt gcaagacctg cctgaaaccg aactgcccgc
     1681 tgttctacaa ccggtcgcgg aggctatgga tgcgatcgct gcggccgatc ttagccagac
     1741 gagcgggttc ggcccattcg gaccgcaagg aatcggtcaa tacactacat ggcgtgattt
     1801 catatgcgcg attgctgatc cccatgtgta tcactggcaa actgtgatgg acgacaccgt
     1861 cagtgcgtcc gtcgcgcagg ctctcgatga gctgatgctt tgggccgagg actgccccga
     1921 agtccggcac ctcgtgcacg cggatttcgg ctccaacaat gtcctgacgg acaatggccg
     1981 cataacagcg gtcattgact ggagcgaggc gatgttcggg gattcccaat acgaggtcgc
     2041 caacatcttc ttctggaggc cgtggttggc ttgtatggag cagcagacgc gctacttcga
     2101 gcggaggcat ccggagcttg caggatcgcc acgactccgg gcgtatatgc tccgcattgg
     2161 tcttgaccaa ctctatcaga gcttggttga cggcaatttc gatgatgcag cttgggcgca
     2221 gggtcgatgc gacgcaatcg tccgatccgg agccgggact gtcgggcgta cacaaatcgc
     2281 ccgcagaagc gcggccgtct ggaccgatgg ctgtgtagaa gtactcgccg atagtggaaa
     2341 ccgacgcccc agcactcgtc cgagggcaaa gaaatagGCT Tctctagcta gagtcgatcg
     2401 acaagctcga gtttctccat aataatgtgt gagtagttcc cagataaggg aattagggtt
     2461 cctatagggt ttcgctcatg tgttgagcat ataagaaacc cttagtatgt atttgtattt
     2521 gtaaaatact tctatcaata aaatttctaa ttcctaaaaC caaaatccag tactaaaatc
     2581 cagatcgcta gcaaggagTG AATGCGGTCG AGGACGGGAG CTCGGGCGAG TAGTGCAGAG
     2641 CGAGTACACG TACAGCCGTA GTTACTCGAG TCCTCGCACG TACGACCAAG GAAGGAGCGG
     2701 CACAGGATAT CGGAGAGAAG CCGGTTGTGT GCTGCGGAGG GGGAGGGAAA AGGGCGCGGG
     2761 CTCCACTGTG ACCTACGGGA CGACATTATG GAGGCACCTG CTACCGGCTG ATATGGAAGA
     2821 TTCGGATGTG TGGAACAGAC CGAGGGTGGC ACATCTGCGA CATTCGGGCT ACCGTCAGGT
     2881 AAGGTAAGCT CGGTATCAAC GGACCGGTCC AGGAGGCCAG GAAGAAAGAG AGAAAGAGAG
     2941 AGAGAGAGGG GATGGCATTG GCTCTGGAGG TGGATAATTT TAGGGAATTG GCATTGGCAT
     3001 TGGTCGAGGA CAGGAAAGCA GCCACGAGCA AGCGGGCGAG CGAGTGAGCG TACAGGACTG
     3061 TAGCCGTAGA GGAGAAGGGA AGTACGACGG GATGCTGTAG GAGGAACGGC AGAAGTGTAC
     3121 TGGACGAGAC TGAGCCGATC TGATGTGAGC TGAGCTGAGC TGCCTGTGCC ACTGCAGACT
     3181 ACTACTACTA CTGCTACAAG TCGCACCACT ACTAATGGCA GCAGCTAGAG CTAGCTTGCA
     3241 ATTCGATTGG ACTTCGTGTT ATTGAAGGGC GACCGAGAAA GTGGGGAGAT GCATGAGCGC
     3301 TACGGGGAGA GGGTCTAAAG GCCCGAGGGT GAGGAGGAGC GGGGGAATGA TTCTGTCCTG
     3361 CTAGTGTTGG TGCTAGCTAG CTCGTGTAGC AGAGGGCGAT TGGGTGCCTC ATGTGGGCTG
     3421 CTCGCACGAC ATTTGCTGAG AGCGAGGAAA AAGTTTGTAG GGAGGTGATC GGAGAGTCCT
     3481 CCTTAGAGGC CCCTGTCCAG CTGCCGAGAT AGCGCTAGCT AGCAGTGGAT AGGGACTCTC
     3541 GTGTGAGCGA GCTCGGAGTT GGAGAAAGGG CAGCGAAAAA GTTTCGGATG TGAAGAGAGA
     3601 ATTTGTCCTG TTAGTAGTAT TTCAGCTACC AACAGAAAGC GTAGGGGGCC ATCGAGTGCT
     3661 GAGAGTTTGA TGGGAGCCGG AGTTTTGGAC GTGAAGTGAG AAAAGAGAAG ATGCCGGACT
     3721 GGAATGAGCT GCCTATCCTA GCGCTAGTCC TAGCAGACCA GCTACTGGTA GCTAGCGGCC
     3781 ATTATATAGC AGTACATAAA TATTTTTACG AGGCTTCCTT CCATCACCCT TCGGCGACTT
     3841 ACAGCGCTGG GAAGTGCGAG TCTCGGGCCC GAGCGGAACG GGAAGTGGAA GGGCAGCGGC
     3901 AGGGCAAAGG AGGGCCGGAA GAGAGAGCGA AGAGAGAGCC GAGAGTGAAG AATGATGCGT
     3961 TGGCACATTG GTCGGTTTGC ACGGCGCCTT AGGCGCCGTC TGGAGCAGAG AGGGCCGATG
     4021 ACGTCTGACA TGAAGTTCAC TTGCACTTAC AGAAGGAAAC AATATAATAC TTCGGGAAGA
     4081 GGGAAGCTGT GGACTGACCG GTCCAGAGCT TGATCGCGAG CAGACAGATG CACCCACAGA
     4141 TGCTATTTTT CGCCTCCTTT GTGCAAGAGA GAGTTGTACG TTGGAAGTTG TCTGTCTGAC
     4201 TGTTCTGATC CCGTCCCCTC TTCTCTTCGA GCACTTCTCT TAGGAGCATA ATTACGCCGC
     4261 AGAAAGTAAC TGTGGGAGAA ACGAGAGCAT CCGCCTGCCC CGGCCTGCCT TGTCTTCCCT
     4321 CTCCTTCCCT CCCCTCTCTC CCCTCCCCTC CTCTCTCTAC CCCTCTGCTT CGTCCGCTTG
     4381 CAGCCCTGAC CAGCTGCTGC AGCAGTTGCA GGCGATGGAG GGCCCTACCT CGCTCCATCC
     4441 CCTCGCCTGC TGTTCTCTTG TATATGTGTG TCGCTCAGGC CTCATCGAAG TCCAATTGCT
     4501 GCAATTATTC TCCTCAGCAG AGTCTCACTC GTCCACCATC CTCCAGCCGC AGCAGCGGGA
     4561 GACTAGCGTT CCCAGTCTCT ATGTCCATCT CTCGCCCAGA CACAGCTACC CGTAGCAGGA
     4621 GTCCCATCAC TTCGATCATC CCAGCCCAGC ATTCTTCTGC ACTCTCCGCG AGCTGCTGCT
     4681 CGATCTGATT AGACTTGTTG GCACCTCCTC ACTGTCTATC TATCAGGTCA ATCCATCCAT
     4741 CCCTTCCCAC CTCCCTCCCT CCCTCCTTCA GGGCCTGACT GCACTTCTCC CGACTCTATA
     4801 TAGCCCGAGC ATTTGAGTGG ATACAGGAGG CTCGAGCTCC CAGCACTTGC TCTCTCACAG
     4861 ACTCAGAAAC ACACGCACAA CTAAGAGCAG AGAGAGAGAG AGGGAGAGTC TGAACAAGCT
     4921 GGTGACGAGA GGGTCGTCGA GGGGAGATGA ACAATGGGAC ACGGCCAACA AATCTACTCC
     4981 TGTACCTTAC GTCCCGTCTA GAGCAGTCGG GAATTTCCGG ATGCACGAAG CTAAAGAGGA
     5041 CGCTGCGAAC TCGTTGATCG CATCGCATCG ACGCCGTAAT CCCAGCATTG CTCTGGATTG
     5101 ACGATACTCG TCCGCGAAGC ACTCGCTCCG TCCATGAAGA ACAATATATC AAGTACATTG
     5161 ACGCTCATGT GAGCCGAGCC GAGCTGAGCT GCGCGACATG GCCGGCGACT TGACTCAGGG
     5221 TCAGGATTAT CACAGAAATA TGTAGAGGCA GCCGCGGCGC AGACAATCGT CCAGCCAATT
     5281 CCGCTAATTC AGGGAAGTTC GTGAATGTAT CGCGTCGTCG GAAGATCTGC TCGAACTCCA
     5341 GTCGAGGATC GTCACGGCGA CTGGCTCGGG GGCGTGTCCA AATTTTACCT GCTGCAGCTG
     5401 GGCGAGCGAG CTGCCCTGCT GTGTCTGCCC GGGCGACATT CCGAATAAAT GCAGGAGACA
     5461 AGGAGCATAA GGACCTGTTA GCGTGCCGAG CTCGCGCGAG CTCTGTCCGT CGGCTCGGGG
     5521 CTGCTGCTGC CAGCAAGCGG AACGAGCTCG GGACTCGAAG AACAAAGCAG CGACAAATGa
     5581 agctcctgtc ctccatcgag caggcctgcg acatctgccg cctcaagaag ctcaagtgct
     5641 ccaagaagaa gccgaagtgc gccaagtgtc tgaagaacaa ctgggagtgt cgctactctc
     5701 ccaaaaccaa gcgctccccg ctgacccgcg cccacctcac cgaagtggag tcccgcctgg
     5761 agcgcctgga gcagcTGttc ctcctgatct tccctcgaga ggacctcgac atgatcctga
     5821 aaatggactc cctccaggac atcaaagccc tgctcaccgg cctcttcgtc caggacaacg
     5881 tgaacaaaga cgccgtcacc gaccgcctgg cctccgtgga gaCTgacatg cccctcaccc
     5941 tgcgccagca ccgcatcagc gcgacctcct cctcggagga gagcagcaac aagggccagc
     6001 gccagttgac cgtctcgacg gcccccccga ccgacgtcag cctgggggac gagctccact
     6061 tagacggcga ggacgtggcg atggcgcatg ccgacgcgct agacgatttc gatctggaca
     6121 tgttggggga cggggattcc ccggggccgg gatttacccc ccacgactcc gccccctacg
     6181 gcgctctgga tacggccgac ttcgagtttg agcagatgtt taccgatgcc cttggaattg
     6241 acgagtacgg tgggtagGCT Tgagctcgaa tttccccgat cgttcaaaca tttggcaata
     6301 aagtttctta agattgaatc ctgttgccgg tcttgcgatg attatcatat aatttctgtt
     6361 gaattacgtt aagcatgtaa taattaacat gtaatgcatg acgttattta tgagatgggt
     6421 ttttatgatt agagtcccgc aattatacat ttaatacgcg atagaaaaca aaatatagcg
     6481 cgcaaactag gataaattat cgcgcgcggt gtcatctatg ttactagatc GATCCGTATC
     6541 GATAGCctct agctagagtc gatcgacaag ctcgagtttc tccataataa tgtgtgagta
     6601 gttcccagat aagggaatta gggttcctat agggtttcgc tcatgtgttg agcatataag
     6661 aaacccttag tatgtatttg tatttgtaaa atacttctat caataaaatt tctaattcct
     6721 aaaaTcaaaa tccagtacta aaatccagat CGCTatacag gagcggagta ctgtcctccg
     6781 agcggagtac tgtcctccga gcggagtact gtcctccgag cggagtactg tcctccgagc
     6841 ggagtactgt cctccgagcg gagactctag aagctactcc acgtccataa gggacacatc
     6901 acaatcccac tatccttcgc aagacccttc ctctatataa ggaagttcat ttcatttgga
     6961 gaggacgacc tgcaggtcga cggatccaag gagatataac aaatggtgag caagggcgag
     7021 gagctgttca ccggggtggt gcccatcctg gtcgagctgg acggcgacgt aaacggccac
     7081 aagttcagcg tgtccggcga gggcgagggc gatgccacct acggcaagct gaccctgaag
     7141 ctgatctgca ccaccggcaa gctgcccgtg ccctggccca ccctcgtgac caccctgggc
     7201 tacggcctgc agtgcttcgc ccgctacccc gaccacatga agcagcacga cttcttcaag
     7261 tccgccatgc ccgaaggcta cgtccaggag cgcaccatct tcttcaagga cgacggcaac
     7321 tacaagaccc gcgccgaggt gaagttcgag ggcgacaccc tggtgaaccg catcgagctg
     7381 aagggcatcg acttcaagga ggacggcaac atcctggggc acaagctgga gtacaactac
     7441 aacagccaca acgtctatat caccgccgac aagcagaaga acggcatcaa ggccaacttc
     7501 aagatccgcc acaacatcga ggacggcggc gtgcagctcg ccgaccacta ccagcagaac
     7561 acccccatcg gcgacggccc cgtgctgctg cccgacaacc actacctgag ctaccagtcc
     7621 aagctgagca aagaccccaa cgagaagcgc gatcacatgg tcctgctgga gttcgtgacc
     7681 gccgccggga tcactctcgg catggacgag ctgtacaagg cttcggctgc agcggccgaa
     7741 ttcaagcgtg aagaacaagc aaggaaagct aaggtgaaca atgagaaaaa gacggaaata
     7801 gtgaaaccag agagttgtag caatgaagga gatgtcaagg atctgaaaag aaaggactct
     7861 gaggatggaa acgagggtga ggaagaagaa gcttcttcga aaccgaaaaa gccaaaagtt
     7921 gctctttctc atcttcagga cattgacgac acagaagctg atcaagaaga agagtaagct
     7981 tgagctcgaa tttccccgat cgttcaaaca tttggcaata aagtttctta agattgaatc
     8041 ctgttgccgg tcttgcgatg attatcatat aatttctgtt gaattacgtt aagcatgtaa
     8101 taattaacat gtaatgcatg acgttattta tgagatgggt ttttatgatt agagtcccgc
     8161 aattatacat ttaatacgcg atagaaaaca aaatatagcg cgcaaactag gataaattat
     8221 cgcgcgcggt gtcatctatg ttactagatc GATCCGTATC GATAGCctct agctagagtc
     8281 gatcgacaag ctcgagtttc tccataataa tgtgtgagta gttcccagat aagggaatta
     8341 gggttcctat agggtttcgc tcatgtgttg agcatataag aaacccttag tatgtatttg
     8401 tatttgtaaa atacttctat caataaaatt tctaattcct aaaaTcaaaa tccagtacta
     8461 aaatccagat CGCTacagag gagacggggc ggataaaaat tttggcggtg tttccagccc
     8521 tccaaccact aaatgcgaaa ccgcccaacc caaaacctcc ttgcggatag atctcgggta
     8581 cagtgtttac cgtgcggggg gaaacgtgca tggcattatt ccgacagcct gaactcaggt
     8641 tgggggccga gcggggagaa ggccgcggtg cggtcatgac aagggaatcg agtcgcagga
     8701 cgtggaagcc caaagtcggc gacccctggc ttcggaaatc attgcgtaat ccggacttcc
     8761 ctgcaaggcc cggcacggcc atgatggcac atgggtcatt cggtgggccg ggggtggtca
     8821 ccggactcga acgtgagaat agcatttctg gccataggct cgaaccaggc gatcgtaggt
     8881 gtggacatgc taccggcagc gggatgggga ccgtcgaaac cgggcggacg gaccggcagg
     8941 tgcggcagtc ggggcccgaa agaggacgac gagggccggg aagaactggg acgacggggg
     9001 tgacgcgtcg cgtagcgtgg agaagcaagg ccccgagcga cgggacgacg aggccggacg
     9061 tgagtctctg cagtcctccg caaggcacga acgaagggaa cgacgagcgc tgaaagggtc
     9121 gaacaagtgg actgtcgctg cggccaggat cgacggggac cggggctagc tagatcgggg
     9181 cgactgaccg actgaccctc tgaatgtccg tccatctgga agggaatttc ggagcaggat
     9241 taaatagcta cacgacccag gactgtggcc ccagagcgtg ccgagcctca gcgccccact
     9301 cacgagggcg aaaccaaacg catggctccc gtcggcccag ctgtgccgcg tcggacactt
     9361 cgtcattgat tatccgcccg tcgggccgat ggcgcgaccg gaacagcatt taccagattg
     9421 ttccagacag cctcggggat ttaggtctag tagctgtccg agcttggcgt gcagcttcgg
     9481 ttcggtgccc ggaagttacc agcaccaaaa cgcgtggaac ttgtagcctg gaggtagctg
     9541 gcgtagcggc ttacttgttg cggatagaag agagtcccgc aggagatcgg gtggagtgcc
     9601 accggaccgg gtgttccggt ccccattgag gacagaacgg tagctggctc ggatgtgtgg
     9661 ataaagttgc cgtcgcctgt cgcgatggat ggatggatgg aaggatggat ggagccagtg
     9721 attctgggtg ccgagtgcgg atgtgtcacg gggaaggctg cgaggaacgg caaaacgtgc
     9781 ctcgaccgtg taacatgacg caaacggcag cggggcggca tgccatccgc cggggccatg
     9841 ccgcgtggcc gtcggattcg agatccaccg agccggagag cccgaagcac tgacggatga
     9901 agtccacgcc agaaactcgg gggacgtacg tggtatcgaa ggccgaggag gaggacagag
     9961 agcggaatcg ggacataacc gggccaaccg tccgatcccg aatccgaagg tggagggact
    10021 ttgcgtccgg agattcagag ccgtgaaacg cgaaatgcag cgtcagacgc cggaagcttc
    10081 gtcgcgctgg atggcgggcg agaagagggt tctgatttga ccggcggatg cggatgcggg
    10141 tgcggatccg acagtcgaat gggaagggag gactgcaatt cacggccacg accgggagca
    10201 ggactgactt tgaactggta cggagcgagg gtgtgcgggc ggagcatatt ccgtccacat
    10261 cgaagtcggg gtcggtactg ttagggaggt ggggtggggt tgggtcgggt cgggccgcgt
    10321 gatgagatgg ctatggcggt cgtcgtcgtc gtcgtcgtcc gtgctgcctg tgctgctgct
    10381 gctcctcctc cttgcgctgc cgtcccgggc tgcctcgctc gcctgcctcg ccctcctcct
    10441 cctcctcgcc ctcgtcctcg ctgcctgccc ttgctggctt tgcttatgag attgtgagaa
    10501 ataggcaggc tggccgggct ggttggcgat tgactctctg caacgctcct cccctcccct
    10561 tgccttcagg acagggttgg tgattctctt ctggatcttt gctctcgctg cttgcgttgc
    10621 cttgcgttgc gttgctcgcc cgtgttcttg aattgggatt gctagtgctc cggtgtttga
    10681 tttcgtgtct cgtcgtcgtc ctcgcggtcc ctgtcgctgt gagtggtgcg tgcgtgactg
    10741 ttgttggttc gcgtgtgcac ttgtttgggt ggagtttagc gcaagagagg agggaaggaa
    10801 gagtgttcga agagaggtgc cgggcgacgg tgggaatcag gcaccgctat ctggccgagg
    10861 cagaggcaaa ggcagaggca ggcaggcgga gacgtagaga gcgggggcga gagaagggaa
    10921 ggaagagaga gagagagaga gagagagaga gagagagaga gagagaggga gaggttgcct
    10981 atagagtcgg ggagatctgt gttaggcttc ttcttggtga agtgtatgtt ggcagcagcg
    11041 tcgtcggcag ggtaccttcc cgttctctca cgccgccgct ttcgtcctct tgccacgccc
    11101 tgcccgctgc gggctgggcc gagtcgtcct ggcccctgtg ttgtccaccg agttctaggg
    11161 ctttcctgcg tgcgcgtgcg atagttcgat gcccttctct ttgaggtttc ttttgccgcc
    11221 actcgactga tcatgttttg tgcatatatc gtgggcctgc tctttgcttc agggtttcct
    11281 tcaagcttgc tatcaacgac ggaccttcgg ctttcctgct agtggagcgt atcgacccgt
    11341 taatttgacg tggtttttca tcatcgcgct tcgaggatct ctgtgactgg catcggggaa
    11401 ccaaagacaa ctgatttgat cgaacttaga agtttgtgtt cagagaaaca atctaaagag
    11461 gtagattcga gagcagttgg gaagcgcttg gcggtgctgg tgcccaatgg tgagcaaggg
    11521 cgaggagctg ttcaccgggg tggtgcccat cctggtcgag ctggacggcg acgtaaacgg
    11581 ccacaagttc agcgtgtccg gcgagggcga gggcgatgcc acctacggca agctgaccct
    11641 gaagttcatc tgcaccaccg gcaagctgcc cgtgccctgg cccaccctcg tgaccaccct
    11701 gacctacggc gtgcagtgct tcagccgcta ccccgaccac atgaagcagc acgacttctt
    11761 caagtccgcc atgcccgaag gctacgtcca ggagcgcacc atcttcttca aggacgacgg
    11821 caactacaag acccgcgccg aggtgaagtt cgagggcgac accctggtga accgcatcga
    11881 gctgaagggc atcgacttca aggaggacgg caacatcctg gggcacaagc tggagtacaa
    11941 ctacaacagc cacaacgtct atatcatggc cgacaagcag aagaacggca tcaaggtgaa
    12001 cttcaagatc cgccacaaca tcgaggacgg cagcgtgcag ctcgccgacc actaccagca
    12061 gaacaccccc atcggcgacg gccccgtgct gctgcccgac aaccactacc tgagcaccca
    12121 gtccgccctg agcaaagacc ccaacgagaa gcgcgatcac atggtcctgc tggagttcgt
    12181 gaccgccgcc gggatcactc tcggcatgga cgagctgtac aaggcttcgg gagctgcggc
    12241 agctgccgct gcggcagcgg ccgaattcaa gcgcttgaaa atgagtacag ccactttcgt
    12301 agagattatt cttgctatca tcttgcctcc tctcggcgtc tttctcaaat ttggttgcaa
    12361 ggttgagttt tggatatgtt tgattttgac gctgtttggt tatcttcccg gaatccttta
    12421 cgctctttat atcatcacct tttgatgagc ttgagctcga atttccccga tcgttcaaac
    12481 atttggcaat aaagtttctt aagattgaat cctgttgccg gtcttgcgat gattatcata
    12541 taatttctgt tgaattacgt taagcatgta ataattaaca tgtaatgcat gacgttattt
    12601 atgagatggg tttttatgat tagagtcccg caattataca tttaatacgc gatagaaaac
    12661 aaaatatagc gcgcaaacta ggataaatta tcgcgcgcgg tgtcatctat gttactagat
    12721 cGATCCGTAT CGATAGCctc tagctagagt cgatcgacaa gctcgagttt ctccataata
    12781 atgtgtgagt agttcccaga taagggaatt agggttccta tagggtttcg ctcatgtgtt
    12841 gagcatataa gaaaccctta gtatgtattt gtatttgtaa aatacttcta tcaataaaat
    12901 ttctaattcc taaaaTcaaa atccagtact aaaatccaga tCGCTaggta tacttgagac
    12961 caGATCCtga caggatatat tggcgggtaa acctaagaga aaagagcgtt tattagaata
    13021 atcggatatt taaaagggcg tgaaaaggtt tatccgttcg tccatttgta tgtgcatgcc
    13081 aaccacaggg ttcccctcgg gatcaaagta ctttgatcca acccctccgc tgctatagtg
    13141 cagtcggctt ctgacgttca gtgcagccgt catctgaaaa cgacatgtcg cacaagtcct
    13201 aagttacgcg acaggctgcc gccctgccct tttcctggcg ttttcttgtc gcgtgtttta
    13261 gtcgcataaa gtagaatact tgcgactaga accggagaca ttacgccatg aacaagagcg
    13321 ccgccgctgg cctgctgggc tatgcccgcg tcagcaccga cgaccaggac ttgaccaacc
    13381 aacgggccga actgcacgcg gccggctgca ccaagctgtt ttccgagaag atcaccggca
    13441 ccaggcgcga ccgcccggag ctggccagga tgcttgacca cctacgccct ggcgacgttg
    13501 tgacagtgac caggctagac cgcctggccc gcagcacccg cgacctactg gacattgccg
    13561 agcgcatcca ggaggccggc gcgggcctgc gtagcctggc agagccgtgg gccgacacca
    13621 ccacgccggc cggccgcatg gtgttgaccg tgttcgccgg cattgccgag ttcgagcgtt
    13681 ccctaatcat cgaccgcacc cggagcgggc gcgaggccgc caaggcccga ggcgtgaagt
    13741 ttggcccccg ccctaccctc accccggcac agatcgcgca cgcccgcgag ctgatcgacc
    13801 aggaaggccg caccgtgaaa gaggcggctg cactgcttgg cgtgcatcgc tcgaccctgt
    13861 accgcgcact tgagcgcagc gaggaagtga cgcccaccga ggccaggcgg cgcggtgcct
    13921 tccgtgagga cgcattgacc gaggccgacg ccctggcggc cgccgagaat gaacgccaag
    13981 aggaacaagc atgaaaccgc accaggacgg ccaggacgaa ccgtttttca ttaccgaaga
    14041 gatcgaggcg gagatgatcg cggccgggta cgtgttcgag ccgcccgcgc acctctcaac
    14101 cgtgcggctg catgaaatcc tggccggttt gtctgatgcc aagctggcgg cctggccggc
    14161 cagcttggcc gctgaagaaa ccgagcgccg ccgtctaaaa aggtgatgtg tatttgagta
    14221 aaacagcttg cgtcatgcgg tcgctgcgta tatgatgcga tgagtaaata aacaaatacg
    14281 caaggggaac gcatgaaggt tatcgctgta cttaaccaga aaggcgggtc aggcaagacg
    14341 accatcgcaa cccatctagc ccgcgccctg caactcgccg gggccgatgt tctgttagtc
    14401 gattccgatc cccagggcag tgcccgcgat tgggcggccg tgcgggaaga tcaaccgcta
    14461 accgttgtcg gcatcgaccg cccgacgatt gaccgcgacg tgaaggccat cggccggcgc
    14521 gacttcgtag tgatcgacgg agcgccccag gcggcggact tggctgtgtc cgcgatcaag
    14581 gcagccgact tcgtgctgat tccggtgcag ccaagccctt acgacatatg ggccaccgcc
    14641 gacctggtgg agctggttaa gcagcgcatt gaggtcacgg atggaaggct acaagcggcc
    14701 tttgtcgtgt cgcgggcgat caaaggcacg cgcatcggcg gtgaggttgc cgaggcgctg
    14761 gccgggtacg agctgcccat tcttgagtcc cgtatcacgc agcgcgtgag ctacccaggc
    14821 actgccgccg ccggcacaac cgttcttgaa tcagaacccg agggcgacgc tgcccgcgag
    14881 gtccaggcgc tggccgctga aattaaatca aaactcattt gagttaatga ggtaaagaga
    14941 aaatgagcaa aagcacaaac acgctaagtg ccggccgtcc gagcgcacgc agcagcaagg
    15001 ctgcaacgtt ggccagcctg gcagacacgc cagccatgaa gcgggtcaac tttcagttgc
    15061 cggcggagga tcacaccaag ctgaagatgt acgcggtacg ccaaggcaag accattaccg
    15121 agctgctatc tgaatacatc gcgcagctac cagagtaaat gagcaaatga ataaatgagt
    15181 agatgaattt tagcggctaa aggaggcggc atggaaaatc aagaacaacc aggcaccgac
    15241 gccgtggaat gccccatgtg tggaggaacg ggcggttggc caggcgtaag cggctgggtt
    15301 gcctgccggc cctgcaatgg cactggaacc cccaagcccg aggaatcggc gtgagcggtc
    15361 gcaaaccatc cggcccggta caaatcggcg cggcgctggg tgatgacctg gtggagaagt
    15421 tgaaggccgc gcaggccgcc cagcggcaac gcatcgaggc agaagcacgc cccggtgaat
    15481 cgtggcaagc ggccgctgat cgaatccgca aagaatcccg gcaaccgccg gcagccggtg
    15541 cgccgtcgat taggaagccg cccaagggcg acgagcaacc agattttttc gttccgatgc
    15601 tctatgacgt gggcacccgc gatagtcgca gcatcatgga cgtggccgtt ttccgtctgt
    15661 cgaagcgtga ccgacgagct ggcgaggtga tccgctacga gcttccagac gggcacgtag
    15721 aggtttccgc agggccggcc ggcatggcca gtgtgtggga ttacgacctg gtactgatgg
    15781 cggtttccca tctaaccgaa tccatgaacc gataccggga agggaaggga gacaagcccg
    15841 gccgcgtgtt ccgtccacac gttgcggacg tactcaagtt ctgccggcga gccgatggcg
    15901 gaaagcagaa agacgacctg gtagaaacct gcattcggtt aaacaccacg cacgttgcca
    15961 tgcagcgtac gaagaaggcc aagaacggcc gcctggtgac ggtatccgag ggtgaagcct
    16021 tgattagccg ctacaagatc gtaaagagcg aaaccgggcg gccggagtac atcgagatcg
    16081 agctagctga ttggatgtac cgcgagatca cagaaggcaa gaacccggac gtgctgacgg
    16141 ttcaccccga ttactttttg atcgatcccg gcatcggccg ttttctctac cgcctggcac
    16201 gccgcgccgc aggcaaggca gaagccagat ggttgttcaa gacgatctac gaacgcagtg
    16261 gcagcgccgg agagttcaag aagttctgtt tcaccgtgcg caagctgatc gggtcaaatg
    16321 acctgccgga gtacgatttg aaggaggagg cggggcaggc tggcccgatc ctagtcatgc
    16381 gctaccgcaa cctgatcgag ggcgaagcat ccgccggttc ctaatgtacg gagcagatgc
    16441 tagggcaaat tgccctagca ggggaaaaag gtcgaaaagg actctttcct gtggatagca
    16501 cgtacattgg gaacccaaag ccgtacattg ggaaccggaa cccgtacatt gggaacccaa
    16561 agccgtacat tgggaaccgg tcacacatgt aagtgactga tataaaagag aaaaaaggcg
    16621 atttttccgc ctaaaactct ttaaaactta ttaaaactct taaaacccgc ctggcctgtg
    16681 cataactgtc tggccagcgc acagccgaag tgctgcaaaa agcgcctacc cttcggtcgc
    16741 tgcgctccct acgccccgcc gcttcgcgtc ggcctatcgc ggccgctggc cgctcaaaaa
    16801 tggctggcct acggccaggc aatctaccag ggcgcggaca agccgcgccg tcgccactcg
    16861 accgccggcg cccacatcaa ggcaccctgc ctcgcgcgtt tcggtgatga cggtgaaaac
    16921 ctctgacaca tgcagctccc ggtgacggtc acagcttgtc tgtaagcgga tgccgggagc
    16981 agacaagccc gtcagggcgc gtcagcgggt gttggcgggt gtcggggcgc agccatgacc
    17041 cagtcacgta gcgatagcgg agtgtatact ggcttaacta tgcggcatca gagcagattg
    17101 tactgagagt gcaccatatg cggtgtgaaa taccgcacag atgcgtaagg agaaaatacc
    17161 gcatcaggcg ctcatccgct tcctcgctca ctgactcgct gcgctcggtc gttcggctgc
    17221 ggcgagcggt atcagctcac tcaaaggcgg taatacggtt atccacagaa tcaggggata
    17281 acgcaggaaa gaacatgtga gcaaaaggcc agcaaaaggc caggaaccgt aaaaaggccg
    17341 cgttgctggc gtttttccat aggctccgcc cccctgacga gcatcacaaa aatcgacgct
    17401 caagtcagag gtggcgaaac ccgacaggac tataaagata ccaggcgttt ccccctggaa
    17461 gctccctcgt gcgctctcct gttccgaccc tgccgcttac cggatacctg tccgcctttc
    17521 tcccttcggg aagcgtggcg ctttctcata gctcacgctg taggtatctc agttcggtgt
    17581 aggtcgttcg ctccaagctg ggctgtgtgc acgaaccccc cgttcagccc gaccgctgcg
    17641 ccttatccgg taactatcgt cttgagtcca acccggtaag acacgactta tcgccactgg
    17701 cagcagccac tggtaacagg attagcagag cgaggtatgt aggcggtgct acagagttct
    17761 tgaagtggtg gcctaactac ggctacacta gaaggacagt atttggtatc tgcgctctgc
    17821 tgaagccagt taccttcgga aaaagagttg gtagctcttg atccggcaaa caaaccaccg
    17881 ctggtagcgg tggttttttt gtttgcaagc agcagattac gcgcagaaaa aaaggatctc
    17941 aagaagatcc tttgatcttt tctacggggt ctgacgctca gtggaacgaa aactcacgtt
    18001 aagggatttt ggtcatgcat tctaggtgat tatttgccga ctaccttggt gatctcgcct
    18061 ttcacgtagt ggacaaattc ttccaactga tctgcgcgcg aggccaagcg atcttcttct
    18121 tgtccaagat aagcctgtct agcttcaagt atgacgggct gatactgggc cggcaggcgc
    18181 tccattgccc agtcggcagc gacatccttc ggcgcgattt tgccggttac tgcgctgtac
    18241 caaatgcggg acaacgtaag cactacattt cgctcatcac cagcccagtc gggcggcgag
    18301 ttccatagcg ttaaggtttc atttagcgcc tcaaatagat cctgttcagg aaccggatca
    18361 aagagttcct ccgccgctgg acctaccaag gcaacgctat gttctcttgc ttttgtcagc
    18421 aagatagcca gatcaatgtc gatcgtggct ggctcgaaga tacctgcaag aatgtcattg
    18481 cgctgccatt ctccaaattg cagttcgcgc ttagctggat aacgccacgg aatgatgtcg
    18541 tcgtgcacaa caatggtgac ttctacagcg cggagaatct cgctctctcc aggggaagcc
    18601 gaagtttcca aaaggtcgtt gatcaaagct cgccgcgttg tttcatcaag ccttacggtc
    18661 accgtaacca gcaaatcaat atcactgtgt ggcttcaggc cgccatccac tgcggagccg
    18721 tacaaatgta cggccagcaa cgtcggttcg agatggcgct cgatgacgcc aactacctct
    18781 gatagttgag tcgatacttc ggcgatcacc gcttccctca taatgtttaa ctttgtttta
    18841 gggcgactgc cctgctgcgt aacatcgttg ctgctccata acatcaaaca tcgacccacg
    18901 gcgtaacgcg cttgctgctt ggatgcccga ggcatagact gtaccccaaa aaaacagtca
    18961 taacaagcca tgaaaaccgc cactgcgccg ttaccaccgc tgcgttcggt caaggttctg
    19021 gaccagttgc gtgagcgcat acgctacttg cattacagct tacgaaccga acaggcttat
    19081 gtccactggg ttcgtgcctt catccgtttc cacggtgtgc gtcacccggc aaccttgggt
    19141 agcagcgaag tcgaggcatt tctgtcctgg ctgg
//
